# Supplementary material for: Genomic prediction of rice mesocotyl length indicative of directing seeding suitability using a half-sib hybrid population
Source: PLoS One. 2023 Apr 5;18(4):e0283989. doi: 10.1371/journal.pone.0283989 (PMC10075464; doi:10.1371/journal.pone.0283989)
Supplement: S2 Table — (XLSX) [file pone.0283989.s004.xlsx]

## Sheet: Sheet1
Supplementary Table S2. The genotypic data of the 402 lines.
Accession ID	Accession name	SNP1	SNP2	SNP3	SNP4	SNP5	SNP6	SNP7	SNP8	SNP9	SNP10	SNP11	SNP12	SNP13	SNP14	SNP15	SNP16	SNP17	SNP18	SNP19	SNP20	SNP21	SNP22	SNP23	SNP24	SNP25	SNP26	SNP27	SNP28	SNP29	SNP30	SNP31	SNP32	SNP33	SNP34	SNP35	SNP36	SNP37	SNP38	SNP39	SNP40	SNP41	SNP42	SNP43	SNP44	SNP45	SNP46	SNP47	SNP48
1	泰丰A	0	0	0	0	0	0	0	0	0	0	0	0	0	0	0	0	0	0	0	0	0	0	0	0	0	0	0	0	0	0	0	0	0	0	0	0	0	0	0	0	0	0	0	0	0	0	0	0
2	BHORO NATA::IRGC 31728 / IR 36	0	0	0	0	0	0	0	0	0	0	0	0	0	0	0	0	0	0	0	0	0	0	0	0	0	0	0	0	0	0	0	0	0	0	0	0	0	0	0	0	0	0	0	0	0	0	0	0
3	BHUA BALAM::IRGC 31729 / IR 36	2	2	2	0	2	0	2	2	2	0	2	2	2	0	2	2	0	0	0	0	0	0	0	0	2	2	0	2	2	0	2	2	0	2	2	2	0	2	2	2	0	2	2	0	0	2	0	0
4	CHAP SAIL::IRGC 31755 / IR 36	2	2	2	0	2	0	2	2	2	0	2	2	2	0	2	2	0	2	0	2	0	2	2	0	2	2	0	2	2	0	2	2	0	2	2	2	0	2	2	2	0	2	2	0	0	2	0	0
5	CHING JHORA::IRGC 31761 / IR 36	0	0	0	0	0	0	0	0	0	0	0	0	0	0	0	0	0	0	0	0	0	0	0	0	0	0	0	0	0	0	0	0	0	0	0	0	0	0	0	0	0	0	0	0	2	0	0	2
6	BAZAIL 1187::IRGC 32819 / IR 36	0	0	0	0	0	0	0	0	0	0	0	0	0	0	0	0	0	0	0	0	0	0	0	0	0	0	0	0	0	0	0	0	0	0	0	0	0	0	0	0	0	0	0	0	2	0	0	2
7	CHOTTO MOLLIK::IRGC 34687 / IR 36	2	0	2	0	0	0	2	0	2	0	2	0	2	0	0	2	0	0	0	2	0	0	0	0	2	0	0	2	0	0	2	0	0	0	2	2	0	0	0	2	0	2	0	0	2	0	2	0
8	ASHPALI::IRGC 36980 / IR 36	2	2	2	0	2	0	2	2	2	0	2	2	2	0	2	2	0	2	0	2	0	2	2	0	2	2	0	2	2	0	2	2	0	2	2	2	0	2	2	2	0	2	2	0	0	0	0	0
9	BHASAMANIK::IRGC 37014 / IR 36	0	0	0	0	0	0	2	0	0	0	0	0	0	0	0	0	0	0	0	0	0	0	0	0	0	0	0	0	0	0	2	0	0	0	0	2	0	0	0	2	0	0	0	0	2	0	0	2
10	BOALERDAT::IRGC 37020 / IR 36	0	0	0	0	0	0	0	0	0	0	0	0	0	0	0	0	0	0	0	0	0	0	0	0	0	0	0	0	0	0	0	0	0	0	0	0	0	0	0	0	0	0	0	0	2	0	0	2
11	BLACK 28-577::IRGC 37828 / IR 36	2	2	2	2	2	2	2	2	2	2	2	2	2	2	2	2	2	2	2	2	2	2	0	2	2	2	2	2	2	2	2	2	2	2	2	2	2	0	2	2	2	2	2	2	0	2	2	2
12	BLACK 28-578::IRGC 37829 / IR 36	0	0	0	0	0	0	0	0	0	0	0	0	0	0	0	0	0	0	0	0	0	0	0	0	0	0	0	0	0	0	0	0	0	0	0	0	0	0	0	0	0	0	0	0	2	0	0	2
13	BLACK 28-579::IRGC 37830 / IR 36	2	2	2	2	2	2	2	2	2	2	2	2	2	2	2	2	2	2	2	2	2	2	0	2	2	2	2	2	2	2	2	2	2	2	2	2	2	0	2	2	2	2	2	2	0	2	2	2
14	BR 52-87-1::IRGC 39191 / IR 36	0	0	0	0	0	0	0	0	0	0	0	0	0	0	0	0	0	0	0	0	0	0	0	0	0	0	0	0	0	0	0	0	0	0	0	0	0	0	0	0	0	2	0	0	2	0	0	2
15	CHOTO BAWALIA::IRGC 49268 / IR 36	2	0	2	0	0	0	2	0	2	0	2	0	2	0	0	2	0	0	0	2	0	0	0	0	2	0	0	2	0	0	2	0	0	0	2	2	0	0	0	2	0	2	0	0	2	0	2	0
16	BADI::IRGC 49300 / IR 36	2	0	2	0	0	0	2	0	2	0	2	0	2	0	0	2	0	0	0	2	0	0	0	0	2	0	0	2	0	0	2	0	0	0	2	2	0	0	0	2	0	2	0	0	2	0	2	0
17	BALA DHAL KUSRI::IRGC 49301 / IR 36	2	0	2	0	0	0	2	0	2	0	2	0	2	0	0	2	0	0	0	2	0	0	0	0	2	0	0	2	0	0	2	0	0	0	2	2	0	0	0	2	0	2	0	0	2	0	2	0
18	BARA LONA KURCHI::IRGC 49302 / IR 36	2	0	2	0	0	0	2	0	2	0	2	0	2	0	0	2	0	0	0	2	0	0	0	0	2	0	0	2	0	0	2	0	0	0	2	2	0	0	0	2	0	2	0	0	2	0	2	0
19	BATHAG::IRGC 49304 / IR 36	2	0	2	0	0	0	2	0	2	0	2	0	2	0	0	2	0	0	0	2	0	0	0	0	2	0	0	2	0	0	2	0	0	0	2	2	0	0	0	2	0	2	0	0	2	0	2	0
20	BHAHURI (AWN)::IRGC 49308 / IR 36	2	2	2	0	2	0	2	2	2	0	2	2	2	0	2	2	0	2	2	2	0	2	2	0	2	2	0	2	2	0	2	2	0	2	2	2	2	0	2	2	2	2	2	2	0	0	0	2
21	CASH::IRGC 49310 / IR 36	2	2	2	0	2	0	2	2	2	0	2	2	2	0	0	2	0	2	0	2	2	2	0	2	2	2	2	2	2	0	2	2	0	0	2	2	0	0	2	2	0	0	0	0	2	0	0	2
22	CHANGAI::IRGC 49311 / IR 36	2	0	2	0	0	0	2	0	2	0	2	0	2	0	0	2	0	0	0	2	0	0	0	0	2	0	0	2	0	0	2	0	0	0	2	2	0	0	0	2	0	2	0	0	2	0	2	0
23	BOROCHINAL::IRGC 133882 / IR 36	2	0	2	0	0	0	2	0	2	0	2	0	2	0	0	2	0	0	0	2	0	0	0	0	2	0	0	2	0	0	2	0	0	0	2	2	0	0	0	2	0	2	0	0	2	0	2	0
24	BHADOIA 689::IRGC 6536 / IR 36	2	0	2	0	0	0	2	0	2	0	2	0	2	0	0	2	0	0	0	2	0	0	0	0	2	0	0	2	0	0	2	0	0	0	2	2	0	0	0	2	0	2	0	0	2	0	2	0
25	APCHAYA::IRGC 26535 / IR 36	2	0	2	0	0	0	2	0	2	0	2	0	2	0	0	2	0	0	0	2	0	0	0	0	2	0	0	2	0	0	2	0	0	0	2	2	0	0	0	2	0	2	0	0	2	0	2	0
26	CHIKON::IRGC 31757 / IR 36	2	0	2	0	0	0	2	0	2	0	2	0	2	0	0	2	0	0	0	2	0	0	0	0	2	0	0	2	0	0	2	0	0	0	2	2	0	0	0	2	0	2	0	0	2	0	2	0
27	CHINRAVUCHI::IRGC 37048 / IR 36	2	2	2	0	2	0	2	2	2	0	2	2	2	0	2	2	0	2	2	2	0	2	2	0	2	2	0	2	2	0	2	2	0	2	2	2	2	0	2	2	2	2	2	2	0	0	0	2
28	AWNED 25-546::IRGC 37782 / IR 36	2	0	2	0	0	0	2	0	2	0	2	0	2	0	0	2	0	0	0	2	0	0	0	0	2	0	0	2	0	0	2	0	0	0	2	2	0	0	0	2	0	2	0	0	2	0	2	0
29	AWNED 25-550::IRGC 37786 / IR 36	2	0	2	0	0	0	2	0	2	0	2	0	2	0	0	2	0	0	0	2	0	0	0	0	2	0	0	2	0	0	2	0	0	0	2	2	0	0	0	2	0	2	0	0	2	0	2	0
30	BLACK 28-557::IRGC 37808 / IR 36	2	0	2	0	0	0	2	0	2	0	2	0	2	0	0	2	0	0	0	2	0	0	0	0	2	0	0	2	0	0	2	0	0	0	2	2	0	0	0	2	0	2	0	0	2	0	2	0
31	BLACK 28-571::IRGC 37822 / IR 36	2	0	2	0	0	0	2	0	2	0	2	0	2	0	0	2	0	0	0	2	0	0	0	0	2	0	0	2	0	0	2	0	0	0	2	2	0	0	0	2	0	2	0	0	2	0	2	0
32	BLACK 28-573::IRGC 37824 / IR 36	0	0	0	0	0	0	0	0	0	0	0	0	0	0	0	0	0	0	0	0	0	0	0	0	0	0	0	0	0	0	0	0	0	0	0	0	0	0	0	0	0	0	0	0	0	0	0	0
33	BHABANI (JABAIN)::IRGC 49266 / IR 36	2	0	2	0	0	0	2	0	2	0	2	0	2	0	0	2	0	0	0	2	0	0	0	0	2	0	0	2	0	0	2	0	0	0	2	2	0	0	0	2	0	2	0	0	2	0	2	0
34	CHAULA MAGHI::IRGC 49312 / IR 36	0	0	0	0	0	0	0	0	0	0	0	0	0	0	0	0	0	0	0	0	0	0	0	0	0	0	0	0	0	0	0	0	0	0	0	0	0	0	0	0	0	2	0	0	2	0	0	2
35	BR 10::IRGC 53457 / IR 36	2	0	2	0	0	0	2	0	2	0	2	0	2	0	0	2	0	0	0	2	0	0	0	0	2	0	0	2	0	0	2	0	0	0	2	2	0	0	0	2	0	2	0	0	2	0	2	0
36	BR 11::IRGC 53458 / IR 36	2	2	2	0	2	0	2	2	2	0	2	2	2	0	0	2	0	2	0	2	2	2	0	2	2	2	2	2	2	0	2	2	0	0	2	2	0	0	2	2	0	0	0	0	2	0	0	2
37	BARAROPA::IRGC 53470 / IR 36	2	2	2	2	2	2	2	2	2	2	2	2	2	2	2	2	2	2	2	2	2	2	0	2	2	2	2	2	2	2	2	2	2	2	2	2	2	0	2	2	2	2	2	2	0	2	2	2
38	AMAIRRA::IRGC 79305 / IR 36	2	0	2	0	0	0	2	0	2	0	2	0	2	0	0	2	0	0	0	2	0	0	0	0	2	0	0	2	0	0	2	0	0	0	2	2	0	0	0	2	0	2	0	0	2	0	2	0
39	BOROHAJI::IRGC 114597 / IR 36	2	2	2	2	2	2	2	2	2	2	2	2	2	2	2	2	2	2	2	2	2	2	0	2	2	2	2	2	2	2	2	2	2	2	2	2	2	0	2	2	2	2	2	2	0	2	2	2
40	BARAN BORO::IRGC 117434 / IR 36	2	0	2	0	0	0	2	0	2	0	2	0	2	0	0	2	0	0	0	2	0	0	0	0	2	0	0	2	0	0	2	0	0	0	2	2	0	0	0	2	0	2	0	0	2	0	2	0
41	CHANDARHAT::IRGC 121605 / IR 36	2	2	2	0	2	0	2	2	2	0	2	2	2	0	0	2	0	2	0	2	2	2	0	2	2	2	2	2	2	0	2	2	0	2	2	2	2	0	2	2	2	0	0	0	2	0	2	0
42	BAILA BORKI::IRGC 133693 / IR 36	0	0	0	0	0	0	2	0	0	0	0	0	0	0	0	0	0	0	0	0	0	0	0	0	0	0	0	0	0	0	2	0	0	0	0	2	0	0	0	2	0	0	0	0	2	0	0	2
43	BASFUL 714::IRGC 133714 / IR 36	2	0	2	0	0	0	2	0	2	0	2	0	2	0	0	2	0	0	0	2	0	0	0	0	2	0	0	2	0	0	2	0	0	0	2	2	0	0	0	2	0	2	0	0	2	0	2	0
44	MICOCHU::IRGC 121055 / IR 36	2	0	2	0	0	0	2	0	2	0	2	0	2	0	0	2	0	0	0	2	0	0	0	0	2	0	0	2	0	0	2	0	0	0	2	2	0	0	0	2	0	2	0	0	2	0	2	0
45	CHAPLAISH::IRGC 25846 / IR 36	2	2	2	0	2	0	2	2	2	0	2	2	2	0	2	2	0	2	2	2	0	2	2	0	2	2	0	2	2	0	2	2	0	2	2	2	2	0	2	2	2	2	2	2	0	0	0	2
46	DV 123::IRGC 117724 / IR 36	2	0	2	0	0	0	2	0	2	0	2	0	2	0	0	2	0	0	0	2	0	0	0	0	2	0	0	2	0	0	2	0	0	0	2	2	0	0	0	2	0	2	0	0	2	0	2	0
47	DJ 123::IRGC 117711 / IR 36	2	0	2	0	0	0	2	0	2	0	2	0	2	0	0	2	0	0	0	2	0	0	0	0	2	0	0	2	0	0	2	0	0	0	2	2	0	0	0	2	0	2	0	0	2	0	2	0
48	HOLOI BASH (SOLOI BASH)::IRGC 120969 / IR 36	2	0	2	0	0	0	2	0	2	0	2	0	2	0	0	2	0	0	0	2	0	0	0	0	2	0	0	2	0	0	2	0	0	0	2	2	0	0	0	2	0	2	0	0	2	0	2	0
49	TCHAMPA::IRGC 117585 / IR 36	2	0	2	0	0	0	2	0	2	0	2	0	2	0	0	2	0	0	0	2	0	0	0	0	2	0	0	2	0	0	2	0	0	0	2	2	0	0	0	2	0	2	0	0	2	0	2	0
50	JAMBALI BUSSA::IRGC 120995 / IR 36	2	0	2	0	0	0	2	0	2	0	2	0	2	0	0	2	0	0	0	2	0	0	0	0	2	0	0	2	0	0	2	0	0	0	2	2	0	0	0	2	0	2	0	0	2	0	2	0
51	KANGRI::IRGC 127488 / IR 36	2	0	2	0	0	0	2	0	2	0	2	0	2	0	0	2	0	0	0	2	0	0	0	0	2	0	0	2	0	0	2	0	0	0	2	2	0	0	0	2	0	2	0	0	2	0	2	0
52	RANRUWAN::IRGC 127763 / IR 36	0	0	0	0	0	0	0	0	0	0	0	0	0	0	0	0	0	0	0	0	0	0	0	0	0	0	0	0	0	0	0	0	0	0	0	0	0	0	0	0	0	2	0	0	2	0	0	2
53	KALAR KAR::IRGC 49737 / IR 36	2	2	2	0	2	0	2	2	2	0	2	2	2	0	0	2	0	2	0	2	2	2	0	2	2	2	2	2	2	0	2	2	0	0	2	2	0	0	2	2	0	0	0	0	2	0	0	2
54	TAK:IRGC 121582 / IR 36	2	0	2	0	0	0	2	0	2	0	2	0	2	0	0	2	0	0	0	2	0	0	0	0	2	0	0	2	0	0	2	0	0	0	2	2	0	0	0	2	0	2	0	0	2	0	2	0
55	KARENDOL::IRGC 37485 / IR 36	2	0	2	0	0	0	2	0	2	0	2	0	2	0	0	2	0	0	0	2	0	0	0	0	2	0	0	2	0	0	2	0	0	0	2	2	0	0	0	2	0	2	0	0	2	0	2	0
56	BOILAN:::IRGC 120899 / IR 36	2	0	2	0	0	0	2	0	2	0	2	0	2	0	0	2	0	0	0	2	0	0	0	0	2	0	0	2	0	0	2	0	0	0	2	2	0	0	0	2	0	2	0	0	2	0	2	0
57	DV 60::IRGC 8832 / IR 36	2	0	2	0	0	0	2	0	2	0	2	0	2	0	0	2	0	0	0	2	0	0	0	0	2	0	0	2	0	0	2	0	0	0	2	2	0	0	0	2	0	2	0	0	2	0	2	0
58	NATEL BORO::IRGC 127652 / IR 36	2	0	2	0	0	0	2	0	2	0	2	0	2	0	0	2	0	0	0	2	0	0	0	0	2	0	0	2	0	0	2	0	0	0	2	2	0	0	0	2	0	2	0	0	2	0	2	0
59	DJ 69::IRGC 127324 / IR 36	2	0	2	0	0	0	2	0	2	0	2	0	2	0	0	2	0	0	0	2	0	0	0	0	2	0	0	2	0	0	2	0	0	0	2	2	0	0	0	2	0	2	0	0	2	0	2	0
60	INDIA DULAR (NO ORDEM 7)::IRGC 127430 / IR 36	2	0	2	0	0	0	2	0	2	0	2	0	2	0	0	2	0	0	0	2	0	0	0	0	2	0	0	2	0	0	2	0	0	0	2	2	0	0	0	2	0	2	0	0	2	0	2	0
61	KOALARETA::IRGC 121624 / IR 36	2	0	2	0	0	0	2	0	2	0	2	0	2	0	0	2	0	0	0	2	0	0	0	0	2	0	0	2	0	0	2	0	0	0	2	2	0	0	0	2	0	2	0	0	2	0	2	0
62	ARC 11959::IRGC 121188 / IR 36	2	2	2	0	2	0	2	2	2	0	2	2	2	0	2	2	0	2	2	2	0	2	2	0	2	2	0	2	2	0	2	2	0	2	2	2	2	0	2	2	2	2	2	2	0	0	0	2
63	M 136-20::IRGC 35053 / IR 36	2	0	2	0	0	0	2	0	2	0	2	0	2	0	0	2	0	0	0	2	0	0	0	0	2	0	0	2	0	0	2	0	0	0	2	2	0	0	0	2	0	2	0	0	2	0	2	0
64	DA 27-C::IRGC 45628 / IR 36	2	0	2	0	0	0	2	0	2	0	2	0	2	0	0	2	0	0	0	2	0	0	0	0	2	0	0	2	0	0	2	0	0	0	2	2	0	0	0	2	0	2	0	0	2	0	2	0
65	T 65::IRGC 52773 / IR 36	2	0	2	0	0	0	2	0	2	0	2	0	2	0	0	2	0	0	0	2	0	0	0	0	2	0	0	2	0	0	2	0	0	0	2	2	0	0	0	2	0	2	0	0	2	0	2	0
66	NAYIMA::IRGC 121447 / IR 36	2	2	2	2	2	2	2	2	2	2	2	2	2	2	2	2	2	2	2	2	2	2	0	2	2	2	2	2	2	2	2	2	2	2	2	2	2	0	2	2	2	2	2	2	0	2	2	2
67	JC 148::IRGC 9069 / IR 36	2	0	2	0	0	0	2	0	2	0	2	0	2	0	0	2	0	0	0	2	0	0	0	0	2	0	0	2	0	0	2	0	0	0	2	2	0	0	0	2	0	2	0	0	2	0	2	0
68	ARC 7336::IRGC 127169 / IR 36	2	0	2	0	0	0	2	0	2	0	2	0	2	0	0	2	0	0	0	2	0	0	0	0	2	0	0	2	0	0	2	0	0	0	2	2	0	0	0	2	0	2	0	0	2	0	2	0
69	UPRH 58::IRGC 127879 / IR 36	2	0	2	0	0	0	2	0	2	0	2	0	2	0	0	2	0	0	0	2	0	0	0	0	2	0	0	2	0	0	2	0	0	0	2	2	0	0	0	2	0	2	0	0	2	0	2	0
70	GHAIYA::IRGC 128297 / IR 36	2	0	2	0	0	0	2	0	2	0	2	0	2	0	0	2	0	0	0	2	0	0	0	0	2	0	0	2	0	0	2	0	0	0	2	2	0	0	0	0	0	0	0	0	2	0	2	0
71	CHAMKA::IRGC 25844 / IR 36	2	0	2	0	0	0	2	0	2	0	2	0	2	0	0	2	0	0	0	2	0	0	0	0	2	0	0	2	0	0	2	0	0	0	2	2	0	0	0	2	0	2	0	0	2	0	2	0
72	BENA JHUPI::IRGC 127993 / IR 36	2	2	2	0	2	0	2	2	2	0	2	2	2	0	0	2	0	2	0	2	2	2	0	2	2	2	2	2	2	0	2	2	0	2	2	2	2	0	2	2	2	0	0	0	2	0	2	0
73	BLACK 28-576::IRGC 37827 / IR 36	0	0	0	0	0	0	0	0	0	0	0	0	0	0	0	0	0	0	0	0	0	0	0	0	0	0	0	0	0	0	0	0	0	0	0	0	0	0	0	0	0	0	0	0	2	0	0	2
74	BINNI DHAN::IRGC 26569 / IR 36	0	0	0	0	0	0	0	0	0	0	0	0	0	0	0	0	0	0	0	0	0	0	0	0	0	0	0	0	0	0	0	0	0	0	0	0	0	0	0	0	0	0	0	0	2	0	0	2
75	CHENGA SAIL::IRGC 31756 / IR 36	0	0	0	0	0	0	0	0	0	0	0	0	0	0	0	0	0	0	0	0	0	0	0	0	0	0	0	0	0	0	0	0	0	0	0	0	0	0	0	0	0	0	0	0	2	0	0	2
76	BRJ 1-13 B-55::IRGC 32582 / IR 36	0	0	0	0	0	0	0	0	0	0	0	0	0	0	0	0	0	0	0	0	0	0	0	0	0	0	0	0	0	0	0	0	0	0	0	0	0	0	0	0	0	2	0	0	2	0	0	2
77	AWNED 25-545::IRGC 37781 / IR 36	2	0	2	0	0	0	2	0	2	0	2	0	2	0	0	2	0	0	0	2	0	0	0	0	2	0	0	2	0	0	2	0	0	0	2	2	0	0	0	2	0	2	0	0	2	0	2	0
78	BLACK 28-553::IRGC 37804 / IR 36	0	0	0	0	0	0	0	0	0	0	0	0	0	0	0	0	0	0	0	0	0	0	0	0	0	0	0	0	0	0	0	0	0	0	0	0	0	0	0	0	0	0	0	0	2	0	0	2
79	BOW PAGAL::IRGC 43796 / IR 36	0	0	0	0	0	0	0	0	0	0	0	0	0	0	0	0	0	0	0	0	0	0	0	0	0	0	0	0	0	0	0	0	0	0	0	0	0	0	0	0	0	0	0	0	0	0	0	0
80	BR 194-1-2-1-2::IRGC 44013 / IR 36	0	0	0	0	0	0	0	0	0	0	0	0	0	0	0	0	0	0	0	0	0	0	0	0	0	0	0	0	0	0	0	0	0	0	0	0	0	0	0	0	0	0	0	0	2	0	0	2
81	BATA::IRGC 53473 / IR 36	0	0	0	0	0	0	0	0	0	0	0	0	0	0	0	0	0	0	0	0	0	0	0	0	0	0	0	0	0	0	0	0	0	0	0	0	0	0	0	0	0	0	0	0	2	0	0	2
82	AGUNI KARTIKSAIL::IRGC 77213 / IR 36	0	0	0	0	0	0	0	0	0	0	0	0	0	0	0	0	0	0	0	0	0	0	0	0	0	0	0	0	0	0	0	0	0	0	0	0	0	0	0	0	0	0	0	0	0	0	0	0
83	TA LAY	0	0	0	0	0	0	0	0	0	0	0	0	0	0	0	0	0	0	0	0	0	0	0	0	0	0	0	0	0	0	0	0	0	0	0	0	0	0	0	0	0	0	0	0	0	0	0	0
84	HASAWI	0	0	0	0	0	0	0	0	0	0	0	0	0	0	0	0	0	0	0	0	0	0	0	0	0	0	0	0	0	0	0	0	0	0	0	0	0	0	0	0	0	2	0	0	2	0	0	2
85	POKKALI 4	2	2	2	2	2	2	2	2	2	2	2	2	2	2	2	2	2	2	2	2	2	2	0	2	2	2	2	2	2	2	2	2	2	2	2	2	2	0	2	2	2	2	2	2	0	2	2	2
86	CHERIVIRUPPU	0	0	0	0	0	0	0	0	0	0	0	0	0	0	0	0	0	0	0	0	0	0	0	0	0	0	0	0	0	0	0	0	0	0	0	0	0	0	0	0	0	0	0	0	2	0	0	2
87	GETU	2	2	2	2	2	2	2	2	2	2	2	2	2	2	2	2	2	2	2	2	2	2	0	2	2	2	2	2	2	2	2	2	2	2	2	2	2	0	2	2	2	2	2	2	0	2	2	2
88	AKUNDI	2	2	2	2	2	2	2	2	2	2	2	2	2	2	2	2	2	2	2	2	2	2	0	2	2	2	2	2	2	2	2	2	2	2	2	2	2	0	2	2	2	2	2	2	0	2	2	2
89	TAL MUGUR	2	2	2	2	2	2	2	2	2	2	2	2	2	2	2	2	2	2	2	2	2	2	0	2	2	2	2	2	2	2	2	2	2	2	2	2	2	0	2	2	2	2	2	2	0	2	2	2
90	HASSAN TAREME	2	0	2	0	0	0	2	0	2	0	2	0	2	0	0	2	0	0	0	2	0	0	0	0	2	0	0	2	0	0	2	0	0	0	2	2	0	0	0	2	0	2	0	0	2	0	2	0
91	BPI RI 2	2	2	2	2	2	2	2	2	2	2	2	2	2	2	2	2	2	2	2	2	2	2	0	2	2	2	2	2	2	2	2	2	2	2	2	2	2	0	2	2	2	2	2	2	0	2	2	2
92	ARC 18567	0	0	0	0	0	0	0	0	0	0	0	0	0	0	0	0	0	0	0	0	0	0	0	0	0	0	0	0	0	0	0	0	0	0	0	0	0	0	0	0	0	2	0	0	2	0	0	2
93	ORUMUNDAKAN	2	2	2	0	2	0	2	2	2	0	2	2	2	0	2	2	0	2	0	2	0	2	2	0	2	2	0	2	2	0	2	2	0	2	2	2	0	2	2	2	0	2	2	0	0	0	2	2
94	WALIMBO	0	0	0	0	0	0	0	0	0	0	0	0	0	0	0	0	0	0	0	0	0	0	0	0	0	0	0	0	0	0	0	0	0	0	0	0	0	0	0	0	0	0	0	0	2	0	0	2
95	RD 23	0	0	0	0	0	0	0	0	0	0	0	0	0	0	0	0	0	0	0	0	0	0	0	0	0	0	0	0	0	0	0	0	0	0	0	0	0	0	0	0	0	2	0	0	2	0	0	2
96	MSALIM JARO	0	0	0	0	0	0	0	0	0	0	0	0	0	0	0	0	0	0	0	0	0	0	0	0	0	0	0	0	0	0	0	0	0	0	0	0	0	0	0	0	0	0	0	0	2	0	0	2
97	LAN SHENG	0	0	0	0	0	0	2	0	0	0	0	0	0	0	0	0	0	0	0	0	0	0	0	0	0	0	0	0	0	0	2	0	0	0	0	2	0	0	0	2	0	0	0	0	2	0	0	2
98	IR 8866-30-3-1-4-2	2	2	2	0	2	0	2	2	2	0	2	2	2	0	2	2	0	2	0	2	0	2	2	0	2	2	0	2	2	0	2	2	0	2	2	2	0	2	2	2	0	2	2	0	0	0	0	0
99	CSR 11	2	2	2	2	2	2	2	2	2	2	2	2	2	2	2	2	2	2	2	2	2	2	0	2	2	2	2	2	2	2	2	2	2	2	2	2	2	0	2	2	2	2	2	2	0	2	2	2
100	PSBRC 50	0	0	0	0	0	0	0	0	0	0	0	0	0	0	0	0	0	0	0	0	0	0	0	0	0	0	0	0	0	0	0	0	0	0	0	0	0	0	0	0	0	0	0	0	2	0	0	2
101	POKKALI	0	0	0	0	0	0	0	0	0	0	0	0	0	0	0	0	0	0	0	0	0	0	0	0	0	0	0	0	0	0	0	0	0	0	0	0	0	0	0	0	0	0	0	0	2	0	0	2
102	NSIC RC 106	2	2	2	0	2	0	2	2	2	0	2	2	2	0	2	2	0	0	0	0	0	0	0	0	2	2	0	2	2	0	2	2	0	2	2	2	0	2	2	2	0	2	2	0	0	2	0	0
103	IR 66946-3R-178-1-1	0	0	0	0	0	0	0	0	0	0	0	0	0	0	0	0	0	0	0	0	0	0	0	0	0	0	0	0	0	0	0	0	0	0	0	0	0	0	0	0	0	0	0	0	0	0	0	0
104	FL 478	0	0	0	0	0	0	0	0	0	0	0	0	0	0	0	0	0	0	0	0	0	0	0	0	0	0	0	0	0	0	0	0	0	0	0	0	0	0	0	0	0	0	0	0	0	0	0	0
105	IR 45427-2B-2-2B-1-1::G1	0	0	0	0	0	0	0	0	0	0	0	0	0	0	0	0	0	0	0	0	0	0	0	0	0	0	0	0	0	0	0	0	0	0	0	0	0	0	0	0	0	0	0	0	2	0	0	2
106	CSR 28	0	0	0	0	0	0	0	0	0	0	0	0	0	0	0	0	0	0	0	0	0	0	0	0	0	0	0	0	0	0	0	0	0	0	0	0	0	0	0	0	0	0	0	0	2	0	0	2
107	TCP-266-2-49-B-B-3	2	2	2	0	2	0	2	2	2	0	2	2	2	0	2	2	0	2	0	2	0	2	2	0	2	2	0	2	2	0	2	2	0	2	2	2	0	2	2	2	0	2	2	0	0	2	0	0
108	BRRI DHAN 53	0	0	0	0	0	0	0	0	0	0	0	0	0	0	0	0	0	0	0	0	0	0	0	0	0	0	0	0	0	0	0	0	0	0	0	0	0	0	0	0	0	0	0	0	0	0	0	0
109	POKKALI (8558)	0	0	0	0	0	0	0	0	0	0	0	0	0	0	0	0	0	0	0	0	0	0	0	0	0	0	0	0	0	0	0	0	0	0	0	0	0	0	0	0	0	0	0	0	2	0	0	2
110	AGIR JAIL BIROI::IRGC 66763-1	2	2	2	2	2	2	2	2	2	2	2	2	2	2	2	2	2	2	2	2	2	2	0	2	2	2	2	2	2	2	2	2	2	2	2	2	2	0	2	2	2	2	2	2	0	2	2	2
111	CHAMKA	2	0	2	0	0	0	2	0	2	0	2	0	2	0	0	2	0	0	0	2	0	0	0	0	2	0	0	2	0	0	2	0	0	0	2	2	0	0	0	2	0	2	0	0	2	0	2	0
112	AUS 362	2	2	2	0	2	0	2	2	2	0	2	2	2	0	0	2	0	2	0	2	2	2	0	2	2	2	2	2	2	0	2	2	0	2	2	2	2	0	2	2	2	0	0	0	2	0	2	0
113	IARI 5824::IRGC 14420	0	0	0	0	0	0	0	0	0	0	0	0	0	0	0	0	0	0	0	0	0	0	0	0	0	0	0	0	0	0	0	0	0	0	0	0	0	0	0	0	0	0	0	0	0	0	0	0
114	KH 998::IRGC 16948	0	0	0	0	0	0	0	0	0	0	0	0	0	0	0	0	0	0	0	0	0	0	0	0	0	0	0	0	0	0	0	0	0	0	0	0	0	0	0	0	0	0	0	0	0	0	0	0
115	DJ 99::IRGC 8465	2	2	2	0	2	0	2	2	2	0	2	2	2	0	0	2	0	2	0	2	2	2	0	2	2	2	2	2	2	0	2	2	0	2	2	2	2	0	2	2	2	0	0	0	2	0	2	0
116	DJ 68::IRGC 8833	2	2	2	0	2	0	2	2	2	0	2	2	2	0	0	2	0	2	0	2	2	2	0	2	2	2	2	2	2	0	2	2	0	2	2	2	2	0	2	2	2	0	0	0	2	0	2	0
117	DHULE BIZ::IRGC 31769	2	2	2	2	2	2	2	2	2	2	2	2	2	2	2	2	2	2	2	2	2	2	0	2	2	2	2	2	2	2	2	2	2	2	2	2	2	0	2	2	2	2	2	2	0	2	2	2
118	DULPI::IRGC 31779	2	2	2	2	2	2	2	2	2	2	2	2	2	2	2	2	2	2	2	2	2	2	0	2	2	2	2	2	2	2	2	2	2	2	2	2	2	0	2	2	2	2	2	2	0	2	2	2
119	DAINOS::IRGC 37053	0	0	0	0	0	0	2	0	0	0	0	0	0	0	0	0	0	0	0	0	0	0	0	0	0	0	0	0	0	0	2	0	0	0	0	2	0	0	0	2	0	0	0	0	2	0	0	2
120	DEPA::IRGC 37056	0	0	0	0	0	0	0	0	0	0	0	0	0	0	0	0	0	0	0	0	0	0	0	0	0	0	0	0	0	0	0	0	0	0	0	0	0	0	0	0	0	0	0	0	0	0	0	0
121	DUKSAIL::IRGC 37069	0	0	0	0	0	0	2	0	0	0	0	0	0	0	0	0	0	0	0	0	0	0	0	0	0	0	0	0	0	0	2	0	0	0	0	2	0	0	0	2	0	0	0	0	2	0	0	2
122	DULOBECH::IRGC 37071	0	0	0	0	0	0	0	0	0	0	0	0	0	0	0	0	0	0	0	0	0	0	0	0	0	2	0	0	0	0	0	0	0	0	0	0	0	0	0	0	0	0	2	0	0	0	0	0
123	ADT 8::IRGC 5921	0	0	0	0	0	0	0	0	0	0	0	0	0	0	0	0	0	0	0	0	0	0	0	0	0	0	0	0	0	0	0	0	0	0	0	0	0	0	0	0	0	0	0	0	0	0	0	0
124	JC 70::IRGC 9114	2	2	2	0	2	0	2	2	2	0	2	2	2	0	0	2	0	2	0	2	2	2	0	2	2	2	2	2	2	0	2	2	0	2	2	2	2	0	2	2	2	0	0	0	2	0	2	0
125	PATTI DHAN::IRGC 10019	0	0	0	0	0	0	0	0	0	0	0	0	0	0	0	0	0	0	0	0	0	0	0	0	0	0	0	0	0	0	0	0	0	0	0	0	0	0	0	0	0	0	0	0	2	0	0	2
126	TENGREY::IRGC 10186	0	0	0	0	0	0	2	0	0	0	0	0	0	0	0	0	0	0	0	0	0	0	0	0	0	0	0	0	0	0	2	0	0	0	0	2	0	0	0	2	0	0	0	0	2	0	0	2
127	KHURKIJOHA::IRGC 10187	0	0	0	0	0	0	2	0	0	0	0	0	0	0	0	0	0	0	0	0	0	0	0	0	0	0	0	0	0	0	2	0	0	0	0	2	0	0	0	2	0	0	0	0	2	0	0	2
128	TENGARI LOCAL::IRGC 10188	0	0	0	0	0	0	0	0	0	0	0	0	0	0	0	0	0	0	0	0	0	0	0	0	0	0	0	0	0	0	0	0	0	0	0	0	0	0	0	0	0	0	0	0	2	0	0	2
129	KRISHNA (CR 1-6)::IRGC 12889	0	0	0	0	0	0	0	0	0	0	0	0	0	0	0	0	0	0	0	0	0	0	0	0	0	0	0	0	0	0	0	0	0	0	0	0	0	0	0	0	0	0	0	0	2	0	0	2
130	RATNA (CR 44-11)::IRGC 12890	0	0	0	0	0	0	0	0	0	0	0	0	0	0	0	0	0	0	0	0	0	0	0	0	0	0	0	0	0	0	0	0	0	0	0	0	0	0	0	0	0	0	0	0	2	0	0	2
131	ASWATHI::IRGC 14783	0	0	0	0	0	0	0	0	0	0	0	0	0	0	0	0	0	0	0	0	0	0	0	0	0	0	0	0	0	0	0	0	0	0	0	0	0	0	0	0	0	0	0	0	0	0	0	0
132	CR 57-29::IRGC 15775	0	0	0	0	0	0	0	0	0	0	0	0	0	0	0	0	0	0	0	0	0	0	0	0	0	0	0	0	0	0	0	0	0	0	0	0	0	0	0	0	0	2	0	0	2	0	0	2
133	CR 60-10::IRGC 15777	0	0	0	0	0	0	0	0	0	0	0	0	0	0	0	0	0	0	0	0	0	0	0	0	0	0	0	0	0	0	0	0	0	0	0	0	0	0	0	0	0	0	0	0	0	0	0	0
134	KH 864::IRGC 16949	0	0	0	0	0	0	0	0	0	0	0	0	0	0	0	0	0	0	0	0	0	0	0	0	0	0	0	0	0	0	0	0	0	0	0	0	0	0	0	0	0	0	0	0	0	0	0	0
135	DA 5::IRGC 5855	0	0	0	0	0	0	0	0	0	0	0	0	0	0	0	0	0	0	0	0	0	0	0	0	0	0	0	0	0	0	0	0	0	0	0	0	0	0	0	0	0	0	0	0	0	0	0	0
136	GANGA SAGAR::IRGC 31650	2	2	2	0	2	0	2	2	2	0	2	2	2	0	2	2	0	2	0	2	0	2	2	0	2	2	0	2	2	0	2	2	0	2	2	2	0	2	2	2	0	2	2	0	0	0	0	0
137	CYLINDRICAL 30-662::IRGC 37900	0	0	0	0	0	0	0	0	0	0	0	0	0	0	0	0	0	0	0	0	0	0	0	0	0	0	0	0	0	0	0	0	0	0	0	0	0	0	0	0	0	0	0	0	0	0	0	0
138	DA 31-1-1::IRGC 37901	0	0	0	0	0	0	0	0	0	0	0	0	0	0	0	0	0	0	0	0	0	0	0	0	0	0	0	0	0	0	0	0	0	0	0	0	0	0	0	0	0	0	0	0	2	0	0	2
139	GANDI::IRGC 49186	2	0	2	0	0	0	2	0	2	0	2	0	2	0	0	2	0	0	0	2	0	0	0	0	2	0	0	2	0	0	2	0	0	0	2	2	0	0	0	2	0	2	0	0	2	0	2	0
140	BHASMANIK::IRGC 624	0	0	0	0	0	0	0	0	0	0	0	0	0	0	0	0	0	0	0	0	0	0	0	0	0	0	0	0	0	0	0	0	0	0	0	0	0	0	0	0	0	0	0	0	2	0	0	2
141	SR 26::IRGC 4918	2	2	2	2	2	2	2	2	2	2	2	2	2	2	2	2	2	2	2	2	2	2	0	2	2	2	2	2	2	2	2	2	2	2	2	2	2	0	2	2	2	2	2	2	0	2	2	2
142	ASGO::IRGC 6657	2	2	2	0	2	0	2	2	2	0	2	2	2	0	0	2	0	2	0	2	2	2	0	2	2	2	2	2	2	0	2	2	0	2	2	2	2	0	2	2	2	0	0	0	2	0	2	0
143	MAINAGURI::IRGC 10182	0	0	0	0	0	0	0	0	0	0	0	0	0	0	0	0	0	0	0	0	0	0	0	0	0	0	0	0	0	0	0	0	0	0	0	0	0	0	0	0	0	0	0	0	2	0	0	2
144	BONGABAR::IRGC 10184	0	0	0	0	0	0	0	0	0	0	0	0	0	0	0	0	0	0	0	0	0	0	0	0	0	0	0	0	0	0	0	0	0	0	0	0	0	0	0	0	0	0	0	0	0	0	0	0
145	IARI 10560::IRGC 14426	0	0	0	0	0	0	0	0	0	0	0	0	0	0	0	0	0	0	0	0	0	0	0	0	0	0	0	0	0	0	0	0	0	0	0	0	0	0	0	0	0	0	0	0	2	0	0	2
146	KI 63-4::IRGC 34767	0	0	0	0	0	0	0	0	0	0	0	0	0	0	0	0	0	0	0	0	0	0	0	0	0	0	0	0	0	0	0	0	0	0	0	0	0	0	0	0	0	2	0	0	2	0	0	2
147	KENDEL::IRGC 34991	2	2	2	0	2	0	2	2	2	0	2	2	2	0	0	2	0	2	0	2	2	2	0	2	2	2	2	2	2	0	2	2	0	2	2	2	2	0	2	2	2	0	0	0	2	0	2	0
148	SXC 199::IRGC 35173	2	0	2	0	0	0	2	0	2	0	2	0	2	0	0	2	0	0	0	2	0	0	0	0	2	0	0	2	0	0	2	0	0	0	2	2	0	0	0	2	0	2	0	0	2	0	2	0
149	TR 17::IRGC 36743	2	2	2	0	2	0	2	2	2	0	2	2	2	0	2	2	0	2	0	2	0	2	2	0	2	2	0	2	2	0	2	2	0	2	2	2	0	2	2	2	0	2	2	0	0	0	0	0
150	TELLA HAMSA::IRGC 39541	2	2	2	0	2	0	2	2	2	0	2	2	2	0	2	2	0	2	0	2	0	2	2	0	2	2	0	2	2	0	2	2	0	2	2	2	0	2	2	2	0	2	2	0	0	0	0	0
151	CRM 8-5708-3::IRGC 39583	0	0	0	0	0	0	0	0	0	0	0	0	0	0	0	0	0	0	0	0	0	0	0	0	0	0	0	0	0	0	0	0	0	0	0	0	0	0	0	0	0	0	0	0	2	0	0	2
152	OR 87-9::IRGC 39672	0	0	0	0	0	0	0	0	0	0	0	0	0	0	0	0	0	0	0	0	0	0	0	0	0	0	0	0	0	0	0	0	0	0	0	0	0	0	0	0	0	2	0	0	2	0	0	2
153	OR 117-22::IRGC 39682	0	0	0	0	0	0	0	0	0	0	0	0	0	0	0	0	0	0	0	0	0	0	0	0	0	0	0	0	0	0	0	0	0	0	0	0	0	0	0	0	0	2	0	0	2	0	0	2
154	CNM 17::IRGC 45378	0	0	0	0	0	0	0	0	0	0	0	0	0	0	0	0	0	0	0	0	0	0	0	0	0	0	0	0	0	0	0	0	0	0	0	0	0	0	0	0	0	0	0	0	0	0	0	0
155	GANGAJALIGHAT::IRGC 45674	2	2	2	0	2	0	2	2	2	0	2	2	2	0	2	2	0	2	0	2	0	2	2	0	2	2	0	2	2	0	2	2	0	2	2	2	0	2	2	2	0	2	2	0	0	0	0	0
156	JS 52-67::IRGC 45945	0	0	0	0	0	0	0	0	0	0	0	0	0	0	0	0	0	0	0	0	0	0	0	0	0	0	0	0	0	0	0	0	0	0	0	0	0	0	0	0	0	0	0	0	2	0	0	2
157	KAJALBHOG::IRGC 45951	2	2	2	2	2	2	2	2	2	2	2	2	2	2	2	2	2	2	2	2	2	2	0	2	2	2	2	2	2	2	2	2	2	2	2	2	2	0	2	2	2	2	2	2	0	2	2	2
158	KANTHAMALA::IRGC 46044	0	0	0	0	0	0	0	0	0	0	0	0	0	0	0	0	0	0	0	0	0	0	0	0	0	0	0	0	0	0	0	0	0	0	0	0	0	0	0	0	0	0	0	0	0	0	0	0
159	CO 11::IRGC 26841	2	2	2	0	2	0	2	2	2	0	2	2	2	0	2	2	0	2	0	2	0	2	2	0	2	2	0	2	2	0	2	2	0	2	2	2	0	2	2	2	0	2	2	0	0	0	0	0
160	MTU 8002::IRGC 28516	0	0	0	0	0	0	0	0	0	0	0	0	0	0	0	0	0	0	0	0	0	0	0	0	0	0	0	0	0	0	0	0	0	0	0	0	0	0	0	0	0	0	0	0	0	0	0	0
161	KI 68::IRGC 34768	0	0	0	0	0	0	0	0	0	0	0	0	0	0	0	0	0	0	0	0	0	0	0	0	0	0	0	0	0	0	0	0	0	0	0	0	0	0	0	0	0	0	0	0	0	0	0	0
162	BHADRA::IRGC 34858	0	0	0	0	0	0	0	0	0	0	0	0	0	0	0	0	0	0	0	0	0	0	0	0	0	0	0	0	0	0	0	0	0	0	0	0	0	0	0	0	0	0	0	0	2	0	0	2
163	TR 21::IRGC 36747	0	0	0	0	0	0	0	0	0	0	0	0	0	0	0	0	0	0	0	0	0	0	0	0	0	0	0	0	0	0	0	0	0	0	0	0	0	0	0	0	0	0	0	0	0	0	0	0
164	TR 25::IRGC 36750	0	0	0	0	0	0	0	0	0	0	0	0	0	0	0	0	0	0	0	0	0	0	0	0	0	0	0	0	0	0	0	0	0	0	0	0	0	0	0	0	0	0	0	0	0	0	0	0
165	CRHP 8::IRGC 36839	0	0	0	0	0	0	0	0	0	0	0	0	0	0	0	0	0	0	0	0	0	0	0	0	0	0	0	0	0	0	0	0	0	0	0	0	0	0	0	0	0	2	0	0	2	0	0	2
166	BM 45::IRGC 36840	0	0	0	0	0	0	0	0	0	0	0	0	0	0	0	0	0	0	0	0	0	0	0	0	0	0	0	0	0	0	0	0	0	0	0	0	0	0	0	0	0	2	0	0	2	0	0	2
167	AICRIP 111-17 (HPU 2181)::IRGC 39154	0	0	0	0	0	0	0	0	0	0	0	0	0	0	0	0	0	0	0	0	0	0	0	0	0	0	0	0	0	0	0	0	0	0	0	0	0	0	0	0	0	0	0	0	0	0	0	0
168	CN 539::IRGC 39234	0	0	0	0	0	0	0	0	0	0	0	0	0	0	0	0	0	0	0	0	0	0	0	0	0	0	0	0	0	0	0	0	0	0	0	0	0	0	0	0	0	0	0	0	2	0	0	2
169	IET 2300::IRGC 39268	0	0	0	0	0	0	0	0	0	0	0	0	0	0	0	0	0	0	0	0	0	0	0	0	0	0	0	0	0	0	0	0	0	0	0	0	0	0	0	0	0	2	0	0	0	0	0	0
170	IET 3262::IRGC 39275	0	0	0	0	0	0	0	0	0	0	0	0	0	0	0	0	0	0	0	0	0	0	0	0	0	0	0	0	0	0	0	0	0	0	0	0	0	0	0	0	0	0	0	0	0	0	0	0
171	KH 17854::IRGC 39476	0	0	0	0	0	0	0	0	0	0	0	0	0	0	0	0	0	0	0	0	0	0	0	0	0	0	0	0	0	0	0	0	0	0	0	0	0	0	0	0	0	0	0	0	0	0	0	0
172	P 4-1-11-21::IRGC 39524	0	0	0	0	0	0	0	0	0	0	0	0	0	0	0	0	0	0	0	0	0	0	0	0	0	0	0	0	0	0	0	0	0	0	0	0	0	0	0	0	0	0	0	0	0	0	0	0
173	TNAU 13471::IRGC 39542	2	2	2	0	2	0	2	2	2	0	2	2	2	0	2	2	0	2	0	2	0	2	2	0	2	2	0	2	2	0	2	2	0	2	2	2	0	2	2	2	0	2	2	0	0	0	0	0
174	BPT 1235::IRGC 39575	0	0	0	0	0	0	0	0	0	0	0	0	0	0	0	0	0	0	0	0	0	0	0	0	0	0	0	0	0	0	0	0	0	0	0	0	0	0	0	0	0	0	0	0	0	0	0	0
175	CNM 25::IRGC 39579	0	0	0	0	0	0	0	0	0	0	0	0	0	0	0	0	0	0	0	0	0	0	0	0	0	0	0	0	0	0	0	0	0	0	0	0	0	0	0	0	0	0	0	0	0	0	0	0
176	CN 44-33-3::IRGC 39581	0	0	0	0	0	0	0	0	0	0	0	0	0	0	0	0	0	0	0	0	0	0	0	0	0	0	0	0	0	0	0	0	0	0	0	0	0	0	0	0	0	0	0	0	0	0	0	0
177	CRK 30-40::IRGC 39582	0	0	0	0	0	0	0	0	0	0	0	0	0	0	0	0	0	0	0	0	0	0	0	0	0	0	0	0	0	0	0	0	0	0	0	0	0	0	0	0	0	2	0	0	2	0	0	2
178	CRM 8-5710-8::IRGC 39585	0	0	0	0	0	0	2	0	0	0	0	0	0	0	0	0	0	0	0	0	0	0	0	0	0	0	0	0	0	0	2	0	0	0	0	2	0	0	0	2	0	0	0	0	2	0	0	2
179	CRM 8-5712::IRGC 39586	0	0	0	0	0	0	2	0	0	0	0	0	0	0	0	0	0	0	0	0	0	0	0	0	0	0	0	0	0	0	2	0	0	0	0	2	0	0	0	2	0	0	0	0	2	0	0	2
180	CR 129-65::IRGC 39596	0	0	0	0	0	0	0	0	0	0	0	0	0	0	0	0	0	0	0	0	0	0	0	0	0	0	0	0	0	0	0	0	0	0	0	0	0	0	0	0	0	0	0	0	0	0	0	0
181	CR 189-62-12::IRGC 39618	0	0	0	0	0	0	0	0	0	0	0	0	0	0	0	0	0	0	0	0	0	0	0	0	0	0	0	0	0	0	0	0	0	0	0	0	0	0	0	0	0	0	0	0	0	0	0	0
182	HG 60-49::IRGC 39636	0	0	0	0	0	0	0	0	0	0	0	0	0	0	0	0	0	0	0	0	0	0	0	0	0	0	0	0	0	0	0	0	0	0	0	0	0	0	0	0	0	0	0	0	2	0	0	2
183	KRC 4::IRGC 39651	0	0	0	0	0	0	0	0	0	0	0	0	0	0	0	0	0	0	0	0	0	0	0	0	0	0	0	0	0	0	0	0	0	0	0	0	0	0	0	0	0	2	0	0	2	0	0	2
184	OR 83-26::IRGC 39671	0	0	0	0	0	0	0	0	0	0	0	0	0	0	0	0	0	0	0	0	0	0	0	0	0	0	0	0	0	0	0	0	0	0	0	0	0	0	0	0	0	2	0	0	0	0	0	0
185	OR 117-31::IRGC 39684	0	0	0	0	0	0	0	0	0	0	0	0	0	0	0	0	0	0	0	0	0	0	0	0	0	0	0	0	0	0	0	0	0	0	0	0	0	0	0	0	0	2	0	0	2	0	0	2
186	PAU 21-88-5::IRGC 39691	0	0	0	0	0	0	0	0	0	0	0	0	0	0	0	0	0	0	0	0	0	0	0	0	0	0	0	0	0	0	0	0	0	0	0	0	0	0	0	0	0	0	0	0	0	0	0	0
187	PAU 41-281-1-1::IRGC 39696	0	0	0	0	0	0	0	0	0	0	0	0	0	0	0	0	0	0	0	0	0	0	0	0	0	0	0	0	0	0	0	0	0	0	0	0	0	0	0	0	0	0	0	0	0	0	0	0
188	PAU 41-306-2-1::IRGC 39697	0	0	0	0	0	0	0	0	0	0	0	0	0	0	0	0	0	0	0	0	0	0	0	0	0	0	0	0	0	0	0	0	0	0	0	0	0	0	0	0	0	0	0	0	0	0	0	0
189	PAU 125-149-2::IRGC 39698	0	0	0	0	0	0	0	0	0	0	0	0	0	0	0	0	0	0	0	0	0	0	0	0	0	0	0	0	0	0	0	0	0	0	0	0	0	0	0	0	0	0	0	0	0	0	0	0
190	PUSA 33-30-18-3::IRGC 39707	0	0	0	0	0	0	0	0	0	0	0	0	0	0	0	0	0	0	0	0	0	0	0	0	0	0	0	0	0	0	0	0	0	0	0	0	0	0	0	0	0	2	0	0	2	0	0	2
191	RNR 56165-1::IRGC 39716	0	0	0	0	0	0	0	0	0	0	0	0	0	0	0	0	0	0	0	0	0	0	0	0	0	0	0	0	0	0	0	0	0	0	0	0	0	0	0	0	0	0	0	0	0	0	0	0
192	RP 825-28-7-1::IRGC 39765	0	0	0	0	0	0	0	0	0	0	0	0	0	0	0	0	0	0	0	0	0	0	0	0	0	0	0	0	0	0	0	0	0	0	0	0	0	0	0	0	0	0	0	0	0	0	0	0
193	RP 894-15-2-1-1::IRGC 39770	0	0	0	0	0	0	0	0	0	0	0	0	0	0	0	0	0	0	0	0	0	0	0	0	0	0	0	0	0	0	0	0	0	0	0	0	0	0	0	0	0	0	0	0	0	0	0	0
194	RP 894-61-1-3-7-2::IRGC 39771	0	0	0	0	0	0	0	0	0	0	0	0	0	0	0	0	0	0	0	0	0	0	0	0	0	0	0	0	0	0	0	0	0	0	0	0	0	0	0	0	0	0	0	0	0	0	0	0
195	RP 919-8-9-2-6-3::IRGC 39775	0	0	0	0	0	0	0	0	0	0	0	0	0	0	0	0	0	0	0	0	0	0	0	0	0	0	0	0	0	0	0	0	0	0	0	0	0	0	0	0	0	0	0	0	0	0	0	0
196	RP 932-4-11-3-4::IRGC 39777	0	0	0	0	0	0	0	0	0	0	0	0	0	0	0	0	0	0	0	0	0	0	0	0	0	0	0	0	0	0	0	0	0	0	0	0	0	0	0	0	0	0	0	0	0	0	0	0
197	RP 967-4-7-2-1::IRGC 39783	0	0	0	0	0	0	0	0	0	0	0	0	0	0	0	0	0	0	0	0	0	0	0	0	0	0	0	0	0	0	0	0	0	0	0	0	0	0	0	0	0	2	0	0	2	0	0	2
198	RP 967-4-7-2-7::IRGC 39785	0	0	0	0	0	0	0	0	0	0	0	0	0	0	0	0	0	0	0	0	0	0	0	0	0	0	0	0	0	0	0	0	0	0	0	0	0	0	0	0	0	2	0	0	2	0	0	2
199	RP 967-11-1-3-6::IRGC 39791	0	0	0	0	0	0	0	0	0	0	0	0	0	0	0	0	0	0	0	0	0	0	0	0	0	0	0	0	0	0	0	0	0	0	0	0	0	0	0	0	0	2	0	0	2	0	0	2
200	RP 974-133-7-29-16-9-4::IRGC 39814	0	0	0	0	0	0	0	0	0	0	0	0	0	0	0	0	0	0	0	0	0	0	0	0	0	0	0	0	0	0	0	0	0	0	0	0	0	0	0	0	0	0	0	0	0	0	0	0
201	RP 975-32-1-1-2::IRGC 39823	0	0	0	0	0	0	0	0	0	0	0	0	0	0	0	0	0	0	0	0	0	0	0	0	0	0	0	0	0	0	0	0	0	0	0	0	0	0	0	0	0	0	0	0	0	0	0	0
202	SS 55-304::IRGC 39854	0	0	0	0	0	0	0	0	0	0	0	0	0	0	0	0	0	0	0	0	0	0	0	0	0	0	0	0	0	0	0	0	0	0	0	0	0	0	0	0	0	0	0	0	2	0	0	2
203	TNAU 7583::IRGC 39860	2	2	2	0	2	0	2	2	2	0	2	2	2	0	2	2	0	2	0	2	0	2	2	0	2	2	0	2	2	0	2	2	0	2	2	2	0	2	2	2	0	2	2	0	0	0	0	0
204	TNAU 9485-7::IRGC 39864	0	0	0	0	0	0	0	0	0	0	0	0	0	0	0	0	0	0	0	0	0	0	0	0	0	0	0	0	0	0	0	0	0	0	0	0	0	0	0	0	0	0	0	0	0	0	0	0
205	OR 8023::IRGC 40016	0	0	0	0	0	0	0	0	0	0	0	0	0	0	0	0	0	0	0	0	0	0	0	0	0	0	0	0	0	0	0	0	0	0	0	0	0	0	0	0	0	0	0	0	0	0	0	0
206	UPR 96-1::IRGC 40065	0	0	0	0	0	0	0	0	0	0	0	0	0	0	0	0	0	0	0	0	0	0	0	0	0	0	0	0	0	0	0	0	0	0	0	0	0	0	0	0	0	0	0	0	0	0	0	0
207	RP 1303-80-1::IRGC 40141	2	2	2	0	2	0	2	2	2	0	2	2	2	0	2	2	0	2	0	2	0	2	2	0	2	2	0	2	2	0	2	2	0	2	2	2	0	2	2	2	0	2	2	0	0	2	0	0
208	BLACK GORA S N 32::IRGC 44819	2	0	2	0	0	0	2	0	2	0	2	0	2	0	0	2	0	0	0	2	0	0	0	0	2	0	0	2	0	0	2	0	0	0	2	2	0	0	0	2	0	2	0	0	2	0	2	0
209	BROWN GORA S N 12::IRGC 44832	2	2	2	0	2	0	2	2	2	0	2	2	2	0	2	2	0	2	2	2	0	2	2	0	2	2	0	2	2	0	2	2	0	2	2	2	2	0	2	2	2	2	2	2	0	0	0	2
210	BROWN GORA S N 68::IRGC 44852	2	0	2	0	0	0	2	0	2	0	2	0	2	0	0	2	0	0	0	2	0	0	0	0	2	0	0	2	0	0	2	0	0	0	2	2	0	0	0	2	0	2	0	0	2	0	2	0
211	AKANDARANGI::IRGC 44920	0	0	0	0	0	0	0	0	0	0	0	0	0	0	0	0	0	0	0	0	0	0	0	0	0	0	0	0	0	0	0	0	0	0	0	0	0	0	0	0	0	0	0	0	2	0	0	2
212	BARAHARIN::IRGC 45083	0	0	0	0	0	0	0	0	0	0	0	0	0	0	0	0	0	0	0	0	0	0	0	0	0	0	0	0	0	0	0	0	0	0	0	0	0	0	0	0	0	0	0	0	2	0	0	2
213	CHACHI::IRGC 45256	0	0	0	0	0	0	0	0	0	0	0	0	0	0	0	0	0	0	0	0	0	0	0	0	0	0	0	0	0	0	0	0	0	0	0	0	0	0	0	0	0	0	0	0	2	0	0	2
214	CR 115-76::IRGC 45413	0	0	0	0	0	0	0	0	0	0	0	0	0	0	0	0	0	0	0	0	0	0	0	0	0	0	0	0	0	0	0	0	0	0	0	0	0	0	0	0	0	0	0	0	2	0	0	2
215	DHIPISAIL::IRGC 45541	0	0	0	0	0	0	0	0	0	0	0	0	0	0	0	0	0	0	0	0	0	0	0	0	0	0	0	0	0	0	0	0	0	0	0	0	0	0	0	0	0	0	0	0	2	0	0	2
216	GODABELKI::IRGC 45696	0	0	0	0	0	0	0	0	0	0	0	0	0	0	0	0	0	0	0	0	0	0	0	0	0	0	0	0	0	0	0	0	0	0	0	0	0	0	0	0	0	0	0	0	2	0	0	2
217	HALDIJAB::IRGC 45746	0	0	0	0	0	0	0	0	0	0	0	0	0	0	0	0	0	0	0	0	0	0	0	0	0	0	0	0	0	0	0	0	0	0	0	0	0	0	0	0	0	0	0	0	0	0	0	0
218	HALDIJAM::IRGC 45747	0	0	0	0	0	0	0	0	0	0	0	0	0	0	0	0	0	0	0	0	0	0	0	0	0	0	0	0	0	0	0	0	0	0	0	0	0	0	0	0	0	0	0	0	2	0	0	2
219	HEERAMOTI::IRGC 45790	0	0	0	0	0	0	0	0	0	0	0	0	0	0	0	0	0	0	0	0	0	0	0	0	0	0	0	0	0	0	0	0	0	0	0	0	0	0	0	0	0	2	0	0	2	0	0	2
220	HELFULPI::IRGC 45792	0	0	0	0	0	0	0	0	0	0	0	0	0	0	0	0	0	0	0	0	0	0	0	0	0	0	0	0	0	0	0	0	0	0	0	0	0	0	0	0	0	0	0	0	2	0	0	2
221	IET 2233::IRGC 45839	0	0	0	0	0	0	0	0	0	0	0	0	0	0	0	0	0	0	0	0	0	0	0	0	0	0	0	0	0	0	0	0	0	0	0	0	0	0	0	0	0	0	0	0	0	0	0	0
222	KABRANONA::IRGC 45947	0	0	0	0	0	0	0	0	0	0	0	0	0	0	0	0	0	0	0	0	0	0	0	0	0	0	0	0	0	0	0	0	0	0	0	0	0	0	0	0	0	0	0	0	2	0	0	2
223	KALA RATA 1-24::IRGC 26913	2	0	2	0	0	0	2	0	2	0	2	0	2	0	0	2	0	0	0	2	0	0	0	0	2	0	0	2	0	0	2	0	0	0	2	2	0	0	0	2	0	2	0	0	2	0	2	0
224	CUL 688::IRGC 28559	0	0	0	0	0	0	0	0	0	0	0	0	0	0	0	0	0	0	0	0	0	0	0	0	0	0	0	0	0	0	0	0	0	0	0	0	0	0	0	0	0	0	0	0	0	0	0	0
225	TNAU 633::IRGC 28572	0	0	0	0	0	0	0	0	0	0	0	0	0	0	0	0	0	0	0	0	0	0	0	0	0	0	0	0	0	0	0	0	0	0	0	0	0	0	0	0	0	0	0	0	0	0	0	0
226	BR 7::IRGC 33995	2	0	2	0	0	0	2	0	2	0	2	0	2	0	0	2	0	0	0	2	0	0	0	0	2	0	0	2	0	0	2	0	0	0	2	2	0	0	0	2	0	2	0	0	2	0	2	0
227	DHUP SAIL::IRGC 34902	2	0	2	0	0	0	2	0	2	0	2	0	2	0	0	2	0	0	0	2	0	0	0	0	2	0	0	2	0	0	2	0	0	0	2	2	0	0	0	2	0	2	0	0	2	0	2	0
228	NARARI SABRI::IRGC 35060	2	0	2	0	0	0	2	0	2	0	2	0	2	0	0	2	0	0	0	2	0	0	0	0	2	0	0	2	0	0	2	0	0	0	2	2	0	0	0	2	0	2	0	0	2	0	2	0
229	K 140-52-3::IRGC 39511	2	2	2	0	2	0	2	2	2	0	2	2	2	0	2	2	0	2	0	2	0	2	2	0	2	2	0	2	2	0	2	2	0	2	2	2	0	2	2	2	0	2	2	0	0	2	0	0
230	P 33-C-30::IRGC 39526	0	0	0	0	0	0	0	0	0	0	0	0	0	0	0	0	0	0	0	0	0	0	0	0	0	0	0	0	0	0	0	0	0	0	0	0	0	0	0	0	0	2	0	0	2	0	0	2
231	CR 189-62-15::IRGC 39620	0	0	0	0	0	0	0	0	0	0	0	0	0	0	0	0	0	0	0	0	0	0	0	0	0	0	0	0	0	0	0	0	0	0	0	0	0	0	0	0	0	0	0	0	0	0	0	0
232	CUL 3/RATNA 55::IRGC 39627	0	0	0	0	0	0	0	0	0	0	0	0	0	0	0	0	0	0	0	0	0	0	0	0	0	0	0	0	0	0	0	0	0	0	0	0	0	0	0	0	0	0	0	0	2	0	0	2
233	PAU 41-10-1-3::IRGC 39694	0	0	0	0	0	0	0	0	0	0	0	0	0	0	0	0	0	0	0	0	0	0	0	0	0	0	0	0	0	0	0	0	0	0	0	0	0	0	0	0	0	0	0	0	0	0	0	0
234	RP 189-3::IRGC 39740	0	0	0	0	0	0	0	0	0	0	0	0	0	0	0	0	0	0	0	0	0	0	0	0	0	0	0	0	0	0	0	0	0	0	0	0	0	0	0	0	0	0	0	0	2	0	0	2
235	RP 825-92-4-16::IRGC 39767	2	2	2	0	2	0	2	2	2	0	2	2	2	0	2	2	0	2	0	2	0	2	2	0	2	2	0	2	2	0	2	2	0	2	2	2	0	2	2	2	0	2	2	0	0	0	0	0
236	RP 967-65-4-3-7::IRGC 39802	0	0	0	0	0	0	0	0	0	0	0	0	0	0	0	0	0	0	0	0	0	0	0	0	0	0	0	0	0	0	0	0	0	0	0	0	0	0	0	0	0	0	0	0	0	0	0	0
237	TNAU 13613::IRGC 39865	2	2	2	0	2	0	2	2	2	0	2	2	2	0	2	2	0	2	0	2	0	2	2	0	2	2	0	2	2	0	2	2	0	2	2	2	0	2	2	2	0	2	2	0	0	0	0	0
238	VADAGAON 416-34-2-6::IRGC 39870	0	0	0	0	0	0	0	0	0	0	0	0	0	0	0	0	0	0	0	0	0	0	0	0	0	0	0	0	0	0	0	0	0	0	0	0	0	0	0	0	0	0	0	0	0	0	0	0
239	BLACK GORA S N 19::IRGC 44818	2	2	2	0	2	0	2	2	2	0	2	2	2	0	2	2	0	2	2	2	0	2	2	0	2	2	0	2	2	0	2	2	0	2	2	2	2	0	2	2	2	2	2	2	0	0	0	2
240	CR 148-2623-215::IRGC 45437	0	0	0	0	0	0	0	0	0	0	0	0	0	0	0	0	0	0	0	0	0	0	0	0	0	0	0	0	0	0	0	0	0	0	0	0	0	0	0	0	0	0	0	0	0	0	0	0
241	CAROLINA::IRGC 3401	0	0	0	0	0	0	2	0	0	0	0	0	0	0	0	0	0	0	0	0	0	0	0	0	0	0	0	0	0	0	2	0	0	0	0	2	0	0	0	2	0	0	0	0	2	0	0	2
242	MUSHKAN 41::IRGC 6418	0	0	0	0	0	0	2	0	0	0	0	0	0	0	0	0	0	0	0	0	0	0	0	0	0	0	0	0	0	0	2	0	0	0	0	2	0	0	0	2	0	0	0	0	2	0	0	2
243	BELLO::IRGC 6658	2	2	2	0	2	0	2	2	2	0	2	2	2	0	2	2	0	2	0	2	0	2	2	0	2	2	0	2	2	0	2	2	0	2	2	2	0	2	2	2	0	2	2	0	0	0	0	0
244	DZ 60::IRGC 8558	2	0	2	0	0	0	2	0	2	0	2	0	2	0	0	2	0	0	0	2	0	0	0	0	2	0	0	2	0	0	2	0	0	0	2	2	0	0	0	2	0	2	0	0	2	0	2	0
245	SADRI::IRGC 33946	2	0	2	0	0	0	2	0	2	0	2	0	2	0	0	2	0	0	0	2	0	0	0	0	2	0	0	2	0	0	2	0	0	0	2	2	0	0	0	2	0	2	0	0	2	0	2	0
246	GUNDIL::IRGC 34544	0	0	0	0	0	0	0	0	0	0	0	0	0	0	0	0	0	0	0	0	0	0	0	0	0	0	0	0	0	0	0	0	0	0	0	0	0	0	0	0	0	2	0	0	2	0	0	2
247	KORGUT::IRGC 35003	2	2	2	0	2	0	2	2	2	0	2	2	2	0	2	2	0	2	0	2	0	2	2	0	2	2	0	2	2	0	2	2	0	2	2	2	0	2	2	2	0	2	2	0	0	0	0	0
248	MAROANTRANO::IRGC 97278	0	0	0	0	0	0	0	0	0	0	0	0	0	0	0	0	0	0	0	0	0	0	0	0	0	0	0	0	0	0	0	0	0	0	0	0	0	0	0	0	0	0	0	0	2	0	0	2
249	CYPRESS::IRGC 124359	0	0	0	0	0	0	2	0	0	0	0	0	0	0	0	0	0	0	0	0	0	0	0	0	0	0	0	0	0	0	2	0	0	0	0	2	0	0	0	2	0	0	0	0	2	0	0	2
250	MOROBEREKAN::IRGC 117272	0	0	0	0	0	0	2	0	0	0	0	0	0	0	0	0	0	0	0	0	0	0	0	0	0	0	0	0	0	0	2	0	0	0	0	2	0	0	0	2	0	0	0	0	2	0	0	2
251	BONDYL::IRGC 25842	0	0	0	0	0	0	2	0	0	0	0	0	0	0	0	0	0	0	0	0	0	0	0	0	0	0	0	0	0	0	2	0	0	0	0	2	0	0	0	2	0	0	0	0	2	0	0	2
252	CHAKKAL::IRGC 25843	0	0	0	0	0	0	0	0	0	0	0	0	0	0	0	0	0	0	0	0	0	0	0	0	0	0	0	0	0	0	0	0	0	0	0	0	0	0	0	0	0	0	0	0	0	0	0	0
253	AMBORO 1::IRGC 36970	0	0	0	0	0	0	0	0	0	0	0	0	0	0	0	0	0	0	0	0	0	0	0	0	0	0	0	0	0	0	0	0	0	0	0	0	0	0	0	0	0	0	0	0	2	0	0	2
254	BASIRAJ::IRGC 37003	2	2	2	0	2	0	2	2	2	0	2	2	2	0	2	2	0	2	0	2	0	2	2	0	2	2	0	2	2	0	2	2	0	2	2	2	0	2	2	2	0	2	2	0	0	0	0	0
255	BOTA::IRGC 37394	2	2	2	0	2	0	2	2	2	0	2	2	2	0	2	2	0	2	0	2	0	2	2	0	2	2	0	2	2	0	2	2	0	2	2	2	0	2	2	2	0	2	2	0	0	0	0	0
256	CHOTA BAZAL::IRGC 37407	0	0	0	0	0	0	0	0	0	0	0	0	0	0	0	0	0	0	0	0	0	0	0	0	0	0	0	0	0	0	0	0	0	0	0	0	0	0	0	0	0	0	0	0	2	0	0	2
257	ASAIL::IRGC 49052	0	0	0	0	0	0	0	0	0	0	0	0	0	0	0	0	0	0	0	0	0	0	0	0	0	0	0	0	0	0	0	0	0	0	0	0	0	0	0	0	0	0	0	0	0	0	0	0
258	BHOLANATH::IRGC 64767	0	0	0	0	0	0	0	0	0	0	0	0	0	0	0	0	0	0	0	0	0	0	0	0	0	0	0	0	0	0	0	0	0	0	0	0	0	0	0	0	0	0	0	0	0	0	0	0
259	BALAM 1::IRGC 77217	0	0	0	0	0	0	0	0	0	0	0	0	0	0	0	0	0	0	0	0	0	0	0	0	0	0	0	0	0	0	0	0	0	0	0	0	0	0	0	0	0	0	0	0	2	0	0	2
260	BOLONGA::IRGC 77224	0	0	0	0	0	0	0	0	0	0	0	0	0	0	0	0	0	0	0	0	0	0	0	0	0	0	0	0	0	0	0	0	0	0	0	0	0	0	0	0	0	2	0	0	2	0	0	2
261	BINI (BLACK)::IRGC 82142	0	0	0	0	0	0	0	0	0	0	0	0	0	0	0	0	0	0	0	0	0	0	0	0	0	0	0	0	0	0	0	0	0	0	0	0	0	0	0	0	0	0	0	0	0	0	0	2
262	BOILAM::IRGC 87170	2	0	2	0	0	0	2	0	2	0	2	0	2	0	0	2	0	0	0	2	0	0	0	0	2	0	0	2	0	0	2	0	0	0	2	2	0	0	0	2	0	2	0	0	2	0	2	0
263	CHINA IRRI::IRGC 87172	2	2	2	0	2	0	2	2	2	0	2	2	2	0	2	2	0	2	0	2	0	2	2	0	2	2	0	2	2	0	2	2	0	2	2	2	0	2	2	2	0	2	2	0	0	2	0	0
264	BENTOBALA::IRGC 26948	2	2	2	0	2	0	2	2	2	0	2	2	2	0	2	2	0	2	0	2	0	2	2	0	2	2	0	2	2	0	2	2	0	2	2	2	0	2	2	2	0	2	2	0	0	0	0	0
265	BAGIAMON 349::IRGC 6494	0	0	0	0	0	0	0	0	0	0	0	0	0	0	0	0	0	0	0	0	0	0	0	0	0	0	0	0	0	0	0	0	0	0	0	0	0	0	0	0	0	0	0	0	2	0	0	2
266	BAKOI::IRGC 25836	2	0	2	0	0	0	2	0	2	0	2	0	2	0	0	2	0	0	0	2	0	0	0	0	2	0	0	2	0	0	2	0	0	0	2	2	0	0	0	2	0	2	0	0	2	0	2	0
267	BASHPOR::IRGC 37002	0	0	0	0	0	0	0	0	0	0	0	0	0	0	0	0	0	0	0	0	0	0	0	0	0	0	0	0	0	0	0	0	0	0	0	0	0	0	0	0	0	0	0	0	2	0	0	2
268	BENA GACHYA::IRGC 37380	0	0	0	0	0	0	0	0	0	0	0	0	0	0	0	0	0	0	0	0	0	0	0	0	0	0	0	0	0	0	0	0	0	0	0	0	0	0	0	0	0	0	0	0	2	0	0	2
269	BUTUBALAM::IRGC 49165	0	0	0	0	0	0	0	0	0	0	0	0	0	0	0	0	0	0	0	0	0	0	0	0	0	0	0	0	0	0	0	0	0	0	0	0	0	0	0	0	0	0	0	0	2	0	0	2
270	CHAPLAIS::IRGC 49168	0	0	0	0	0	0	0	0	0	0	0	0	0	0	0	0	0	0	0	0	0	0	0	0	0	0	0	0	0	0	0	0	0	0	0	0	0	0	0	0	0	0	0	0	2	0	0	2
271	BADAI::IRGC 53464	0	0	0	0	0	0	0	0	0	0	0	0	0	0	0	0	0	0	0	0	0	0	0	0	0	0	0	0	0	0	0	0	0	0	0	0	0	0	0	0	0	2	0	0	2	0	0	2
272	BODESHI::IRGC 53481	0	0	0	0	0	0	0	0	0	0	0	0	0	0	0	0	0	0	0	0	0	0	0	0	0	0	0	0	0	0	0	0	0	0	0	0	0	0	0	0	0	0	0	0	2	0	0	2
273	BOITI::IRGC 53482	0	0	0	0	0	0	0	0	0	0	0	0	0	0	0	0	0	0	0	0	0	0	0	0	0	0	0	0	0	0	0	0	0	0	0	0	0	0	0	0	0	0	0	0	2	0	0	2
274	ASHA::IRGC 66765	2	0	2	0	0	0	2	0	2	0	2	0	2	0	0	2	0	0	0	2	0	0	0	0	2	0	0	2	0	0	2	0	0	0	2	2	0	0	0	2	0	2	0	0	2	0	2	0
275	BAMURA::IRGC 66770	0	0	0	0	0	0	0	0	0	0	0	0	0	0	0	0	0	0	0	0	0	0	0	0	0	0	0	0	0	0	0	0	0	0	0	0	0	0	0	0	0	0	0	0	2	0	0	2
276	BIR MAZLA::IRGC 66771	2	0	2	0	0	0	2	0	2	0	2	0	2	0	0	2	0	0	0	2	0	0	0	0	2	0	0	2	0	0	2	0	0	0	2	2	0	0	0	2	0	2	0	0	2	0	2	0
277	BHORIA AUS::IRGC 66830	2	0	2	0	0	0	2	0	2	0	2	0	2	0	0	2	0	0	0	2	0	0	0	0	2	0	0	2	0	0	2	0	0	0	2	2	0	0	0	2	0	2	0	0	2	0	2	0
278	BALAM 2::IRGC 77218	0	0	0	0	0	0	2	0	0	0	0	0	0	0	0	0	0	0	0	0	0	0	0	0	0	0	0	0	0	0	2	0	0	0	0	2	0	0	0	2	0	0	0	0	2	0	0	2
279	BHABANI::IRGC 77222	0	0	0	0	0	0	0	0	0	0	0	0	0	0	0	0	0	0	0	0	0	0	0	0	0	0	0	0	0	0	0	0	0	0	0	0	0	0	0	0	0	0	0	0	0	0	0	0
280	BAIGUN GATI::IRGC 79308	2	0	2	0	0	0	2	0	2	0	2	0	2	0	0	2	0	0	0	2	0	0	0	0	2	0	0	2	0	0	2	0	0	0	2	2	0	0	0	2	0	2	0	0	2	0	2	0
281	BARI BHADAR::IRGC 79309	2	0	2	0	0	0	2	0	2	0	2	0	2	0	0	2	0	0	0	2	0	0	0	0	2	0	0	2	0	0	2	0	0	0	2	2	0	0	0	2	0	2	0	0	2	0	2	0
282	BOUMAL::IRGC 79320	2	0	2	0	0	0	2	0	2	0	2	0	2	0	0	2	0	0	0	2	0	0	0	0	2	0	0	2	0	0	2	0	0	0	2	2	0	0	0	2	0	2	0	0	2	0	2	0
283	BINI (WHITE)::IRGC 82829	0	0	0	0	0	0	0	0	0	0	0	0	0	0	0	0	0	0	0	0	0	0	0	0	0	0	0	0	0	0	0	0	0	0	0	0	0	0	0	0	0	0	0	0	0	0	0	2
284	AGUNBAN::IRGC 25828	2	2	2	0	2	0	2	2	2	0	2	2	2	0	0	2	0	2	0	2	2	2	0	2	2	2	2	2	2	0	2	2	0	2	2	2	2	0	2	2	2	0	0	0	2	0	2	0
285	ARAI::IRGC 25830	2	0	2	0	0	0	2	0	2	0	2	0	2	0	0	2	0	0	0	2	0	0	0	0	2	0	0	2	0	0	2	0	0	0	2	2	0	0	0	2	0	2	0	0	2	0	2	0
286	BHOULAM::IRGC 37244	2	0	2	0	0	0	2	0	2	0	2	0	2	0	0	2	0	0	0	2	0	0	0	0	2	0	0	2	0	0	2	0	0	0	2	2	0	0	0	2	0	2	0	0	2	0	2	0
287	BADALI::IRGC 37362	2	0	2	0	0	0	2	0	2	0	2	0	2	0	0	2	0	0	0	2	0	0	0	0	2	0	0	2	0	0	2	0	0	0	2	2	0	0	0	2	0	2	0	0	2	0	2	0
288	BUSHRI::IRGC 37396	2	0	2	0	0	0	2	0	2	0	2	0	2	0	0	2	0	0	0	2	0	0	0	0	2	0	0	2	0	0	2	0	0	0	2	2	0	0	0	2	0	2	0	0	2	0	2	0
289	CHALAKI::IRGC 37398	0	0	0	0	0	0	0	0	0	0	0	0	0	0	0	0	0	0	0	0	0	0	0	0	0	0	0	0	0	0	0	0	0	0	0	0	0	0	0	0	0	2	0	0	0	0	0	0
290	ASSHINI::IRGC 53461	0	0	0	0	0	0	0	0	0	0	0	0	0	0	0	0	0	0	0	0	0	0	0	0	0	0	0	0	0	0	0	0	0	0	0	0	0	0	0	0	0	0	0	0	0	0	0	0
291	三七早	0	0	0	0	0	0	0	0	0	0	0	0	0	0	0	0	0	0	0	0	0	0	0	0	0	2	0	0	0	0	0	0	0	0	0	0	0	0	0	0	0	0	0	0	0	0	0	0
292	广场矮6号	2	2	2	0	2	0	2	2	2	0	2	2	2	0	2	2	0	2	0	2	0	2	2	0	2	2	0	2	2	0	2	2	0	2	2	2	0	2	2	2	0	2	2	0	0	2	0	0
293	贵州余农2号	2	2	2	0	2	0	2	2	2	0	2	2	2	0	2	2	0	2	0	2	2	2	2	0	2	2	0	2	2	0	2	2	0	2	2	2	0	2	2	2	0	2	2	0	0	0	0	0
294	梅柳10号	0	0	0	0	0	0	0	0	0	0	0	0	0	0	0	0	0	0	0	0	2	0	0	0	0	0	0	0	0	0	0	0	0	0	0	0	0	0	0	0	0	0	0	0	0	0	0	0
295	珍迁糯	0	0	0	0	0	0	0	0	0	0	0	0	0	0	0	0	0	0	0	0	0	0	0	0	0	0	0	0	0	0	0	0	0	0	0	0	0	0	0	0	0	0	0	0	0	0	0	0
296	红梅早	0	0	0	0	0	0	0	0	0	0	0	0	0	0	0	0	0	0	0	0	0	0	0	0	0	0	0	0	0	0	0	0	0	0	0	0	0	0	0	0	0	0	0	0	0	0	0	0
297	叶青伦	0	0	0	0	0	0	0	0	0	0	0	0	0	0	0	0	0	0	0	0	0	0	0	0	0	2	0	0	0	0	0	0	0	0	0	0	0	0	0	0	0	0	0	0	0	0	0	0
298	青桂矮5号	0	0	0	0	0	0	0	0	0	0	0	0	0	0	0	0	0	0	0	0	0	0	0	0	0	2	0	0	0	0	0	0	0	0	0	0	0	0	0	0	0	0	0	0	0	0	0	0
299	三黄占2号	2	2	2	2	2	2	2	2	2	2	2	2	2	2	2	2	2	2	2	2	2	2	0	2	2	2	2	2	2	2	2	2	2	2	2	2	2	0	2	2	2	2	2	2	0	2	2	2
300	双矮11	2	2	2	0	2	0	2	2	2	0	2	2	2	0	2	2	0	2	0	2	0	2	2	0	2	2	0	2	2	0	2	2	0	2	2	2	0	2	2	2	0	2	2	0	0	2	0	0
301	红辐(早）2	2	2	2	0	2	0	2	2	2	0	2	2	2	0	2	2	0	2	0	2	0	2	2	0	2	2	0	2	2	0	2	2	0	2	2	2	0	2	2	2	0	2	2	0	0	2	0	0
302	香丝苗2号	0	0	0	0	0	0	0	0	0	0	0	0	0	0	0	0	0	0	0	0	0	0	0	0	0	2	0	0	0	0	0	0	0	0	0	0	0	0	0	0	0	2	0	0	2	0	0	2
303	南丛3	0	0	0	0	0	0	0	0	0	0	0	0	0	0	0	0	0	0	0	0	0	0	0	0	0	0	0	0	0	0	0	0	0	0	0	0	0	0	0	0	0	0	0	0	0	0	0	0
304	桂野占2号	0	0	0	0	0	0	0	0	0	0	0	0	0	0	0	0	0	0	0	0	0	0	0	0	0	0	0	0	0	0	0	0	0	0	0	0	0	0	0	0	0	0	0	0	2	0	0	2
305	七青占	0	0	0	0	0	0	0	0	0	0	0	0	0	0	0	0	0	0	0	0	0	0	0	0	0	0	0	0	0	0	0	0	0	0	0	0	0	0	0	0	0	0	0	0	0	0	0	0
306	新青92	0	0	0	0	0	0	0	0	0	0	0	0	0	0	0	0	0	0	0	0	0	0	0	0	0	0	0	0	0	0	0	0	0	0	0	0	0	0	0	0	0	0	0	0	0	0	0	0
307	广科36	2	2	2	2	2	2	2	2	2	2	2	2	2	2	2	2	2	2	2	2	2	2	0	2	2	2	2	2	2	2	2	2	2	2	2	2	2	0	2	2	2	2	2	2	0	2	2	2
308	科青糯	0	0	0	0	0	0	0	0	0	0	0	0	0	0	0	0	0	0	0	0	0	0	0	0	0	0	0	0	0	0	0	0	0	2	2	2	0	0	2	0	0	0	0	0	0	0	0	2
309	汕优836-1	0	0	0	0	0	0	0	0	0	0	0	0	0	0	0	0	0	0	0	0	0	0	0	0	0	2	0	0	0	0	0	0	0	0	0	0	0	0	0	0	0	0	0	0	0	0	0	0
310	青珍1号	0	0	0	0	0	0	0	0	0	0	0	0	0	0	0	0	0	0	0	0	0	0	0	0	0	0	0	0	0	0	0	0	0	0	0	0	0	0	0	0	0	0	0	0	0	0	0	0
311	晚丰早1	0	0	0	0	0	0	0	0	0	0	0	0	0	0	0	0	0	0	0	0	0	0	0	0	0	0	0	0	0	0	0	0	0	0	0	0	0	0	0	0	0	0	0	0	0	0	0	0
312	南双矮	0	0	0	0	0	0	0	0	0	0	0	0	0	0	0	0	0	0	0	0	0	0	0	0	0	0	0	0	0	0	0	0	0	0	0	0	0	0	0	0	0	0	0	0	0	0	0	0
313	特三五1	0	0	0	0	0	0	0	0	0	0	0	0	0	0	0	0	0	0	0	0	0	0	0	0	0	0	0	0	0	0	0	0	0	0	0	0	0	0	0	0	0	0	0	0	0	0	0	0
314	玉粳占2	0	0	0	0	0	0	0	0	0	0	0	0	0	0	0	0	0	0	0	0	0	0	0	0	0	2	0	0	0	0	0	0	0	0	0	0	0	0	0	0	0	0	0	0	0	0	0	0
315	芦香占3	2	2	2	2	2	2	2	2	2	2	2	2	2	2	2	2	2	2	2	2	2	2	0	2	2	2	2	2	2	2	2	2	2	2	2	2	2	0	2	2	2	2	2	2	0	2	2	2
316	华丝占	0	0	0	0	0	0	0	0	0	0	0	0	0	0	0	0	0	0	0	0	0	0	0	0	0	0	0	0	0	0	0	0	0	0	0	0	0	0	0	0	0	0	0	0	0	0	0	0
317	莉粳红米	0	0	0	0	0	0	0	0	0	0	0	0	0	0	0	0	0	0	0	0	0	0	0	0	0	0	0	0	0	0	0	0	0	0	0	0	0	0	0	0	0	0	0	0	0	0	0	0
318	双粳占	0	0	0	0	0	0	0	0	0	0	0	0	0	0	0	0	0	0	0	0	0	0	0	0	0	2	0	0	0	0	0	0	0	0	0	0	0	0	0	0	0	0	0	0	0	0	0	0
319	特籼占13	0	0	0	0	0	0	0	0	0	0	0	0	0	0	0	0	0	0	0	0	0	0	0	0	0	0	0	0	0	0	0	0	0	0	0	0	0	0	0	0	0	0	0	0	0	0	0	0
320	锦山占	0	0	0	0	0	0	0	0	0	0	0	0	0	0	0	0	0	0	0	0	0	0	0	0	0	0	0	0	0	0	0	0	0	0	0	0	0	0	0	0	0	0	0	0	0	0	0	0
321	矮珍占	0	0	0	0	0	0	0	0	0	0	0	0	0	0	0	0	0	0	0	0	0	0	0	0	0	0	0	0	0	0	0	0	0	0	0	0	0	0	0	0	0	0	0	0	2	0	0	2
322	丰八占	0	0	0	0	0	0	0	0	0	0	0	0	0	0	0	0	0	0	0	0	0	0	0	0	0	0	0	0	0	0	0	0	0	0	0	0	0	0	0	0	0	0	0	0	2	0	0	2
323	矮秀占	0	0	0	0	0	0	0	0	0	0	0	0	0	0	0	0	0	0	0	0	0	0	0	0	0	0	0	0	0	0	0	0	0	0	0	0	0	0	0	0	0	0	0	0	0	0	0	0
324	银花占	0	0	0	0	0	0	0	0	0	0	0	0	0	0	0	0	0	0	0	0	0	0	0	0	0	0	0	0	0	0	0	0	0	0	0	0	0	0	0	0	0	0	0	0	0	0	0	0
325	中二软占	0	0	0	0	0	0	0	0	0	0	0	0	0	0	0	0	0	0	0	0	0	0	0	0	0	2	0	0	0	0	0	0	0	0	0	0	0	0	0	0	0	0	0	0	0	0	0	0
326	籼小占	0	0	0	0	0	0	0	0	0	0	0	0	0	0	0	0	0	0	0	0	0	0	0	0	0	0	0	0	0	0	0	0	0	0	0	0	0	0	0	0	0	0	0	0	0	0	0	0
327	粤香占	0	0	0	0	0	0	0	0	0	0	0	0	0	0	0	0	0	0	0	0	0	0	0	0	0	0	0	0	0	0	0	0	0	0	0	0	0	0	0	0	0	0	0	0	2	0	0	2
328	绿黄占	0	0	0	0	0	0	0	0	0	0	0	0	0	0	0	0	0	0	0	0	0	0	0	0	0	0	0	0	0	0	0	0	0	0	0	0	0	0	0	0	0	0	0	0	2	0	0	2
329	巴三占	0	0	0	0	0	0	0	0	0	0	0	0	0	0	0	0	0	0	0	0	0	0	0	0	0	0	0	0	0	0	0	0	0	0	0	0	0	0	0	0	0	0	0	0	0	0	0	0
330	二齐占	2	2	2	2	2	2	2	2	2	2	2	2	2	2	2	2	2	2	2	2	2	2	0	2	2	2	2	2	2	2	2	2	2	2	2	2	2	0	2	2	2	2	2	2	0	2	2	2
331	汉二糯	0	0	0	0	0	0	0	0	0	0	0	0	0	0	0	0	0	0	0	0	0	0	0	0	0	0	0	0	0	0	0	0	0	0	0	0	0	0	0	0	0	0	0	0	0	0	0	0
332	闷加黑丝	0	0	0	0	0	0	0	0	0	0	0	0	0	0	0	0	0	0	0	0	0	0	0	0	0	2	0	0	0	0	0	0	0	0	0	0	0	0	0	0	0	0	0	0	0	0	0	0
333	穗粳占	0	0	0	0	0	0	0	0	0	0	0	0	0	0	0	0	0	0	0	0	0	0	0	0	0	0	0	0	0	0	0	0	0	0	0	0	0	0	0	0	0	0	0	0	0	0	0	0
334	广源1	0	0	0	0	0	0	0	0	0	0	0	0	0	0	0	0	0	0	0	0	0	0	0	0	0	0	0	0	0	0	0	0	0	0	0	0	0	0	0	0	0	0	0	0	0	0	0	0
335	绿粳占1	0	0	0	0	0	0	0	0	0	0	0	0	0	0	0	0	0	0	0	0	0	0	0	0	0	0	0	0	0	0	0	0	0	0	0	0	0	0	0	0	0	0	0	0	0	0	0	0
336	源珍397	2	2	2	2	2	2	2	2	2	2	2	2	2	2	2	2	2	2	2	2	2	2	0	2	2	2	2	2	2	2	2	2	2	2	2	2	2	0	2	2	2	2	2	2	0	2	2	2
337	七澳占1	0	0	0	0	0	0	0	0	0	0	0	0	0	0	0	0	0	0	0	0	0	0	0	0	0	0	0	0	0	0	0	0	0	0	0	0	0	0	0	0	0	0	0	0	0	0	0	0
338	青华矮6	0	0	0	0	0	0	0	0	0	0	0	0	0	0	0	0	0	0	0	0	0	0	0	0	0	2	0	0	0	0	0	0	0	0	0	0	0	0	0	0	0	0	0	0	0	0	0	0
339	矮黑糯	0	0	0	0	0	0	0	0	0	0	0	0	0	0	0	0	0	0	0	0	0	0	0	0	0	0	0	0	0	0	0	0	0	0	0	0	0	0	0	0	0	0	0	0	2	0	0	2
340	新包矮	0	0	0	0	0	0	0	0	0	0	0	0	0	0	0	0	0	0	0	0	0	0	0	0	0	0	0	0	0	0	0	0	0	0	0	0	0	0	0	0	0	0	0	0	0	0	0	0
341	惠优占	0	0	0	0	0	0	0	0	0	0	0	0	0	0	0	0	0	0	0	0	0	0	0	0	0	0	0	0	0	0	0	0	0	0	0	0	0	0	0	0	0	0	0	0	0	0	0	0
342	广恢312	0	0	0	0	0	0	0	0	0	0	0	0	0	0	0	0	0	0	0	0	0	0	0	0	0	0	0	0	0	0	0	0	0	0	0	0	0	0	0	0	0	0	0	0	2	0	0	2
343	新铁大	2	2	2	0	2	0	2	2	2	0	2	2	2	0	2	2	0	2	0	2	0	2	2	0	2	2	0	2	2	0	2	2	0	2	2	2	0	2	2	2	0	2	2	0	0	2	0	0
344	胜泰1号	0	0	0	0	0	0	0	0	0	0	0	0	0	0	0	0	0	0	0	0	0	0	0	0	0	0	0	0	0	0	0	0	0	0	0	0	0	0	0	0	0	2	0	0	2	0	0	2
345	门较老4	0	0	0	0	0	0	0	0	0	0	0	0	0	0	0	0	0	0	0	0	0	0	0	0	0	0	0	0	0	0	0	0	0	0	0	0	0	0	0	0	0	0	0	0	0	0	0	0
346	七占	0	0	0	0	0	0	0	0	0	0	0	0	0	0	0	0	0	0	0	0	0	0	0	0	0	0	0	0	0	0	0	0	0	0	0	0	0	0	0	0	0	0	2	2	0	0	0	2
347	高穗种	0	0	0	0	0	0	0	0	0	0	0	0	0	0	0	0	0	0	0	0	0	0	0	0	0	2	0	0	0	0	0	0	0	0	0	0	0	0	0	0	0	0	0	0	0	0	0	0
348	糯仔	0	0	0	0	0	0	0	0	0	0	0	0	0	0	0	0	0	0	0	0	0	0	0	0	0	0	0	0	0	0	0	0	0	0	0	0	0	0	0	0	0	0	0	0	0	0	0	0
349	万宁谷(2)	0	0	0	0	0	0	0	0	0	0	0	0	0	0	0	0	0	0	0	0	0	0	0	0	0	2	0	0	0	0	0	0	0	0	0	0	0	0	0	0	0	0	2	2	0	0	0	2
350	九占	2	2	2	2	2	2	2	2	2	2	2	2	2	2	2	2	2	2	2	2	2	2	0	2	2	2	2	2	2	2	2	2	2	2	2	2	2	0	2	2	2	2	2	2	0	2	2	2
351	黑蒂糯	2	2	2	2	2	2	2	2	2	2	2	2	2	2	2	2	2	2	2	2	2	2	0	2	2	2	2	2	2	2	2	2	2	2	2	2	2	0	2	2	2	2	2	2	0	2	2	2
352	日本种	0	0	0	0	0	0	0	0	0	0	0	0	0	0	0	0	0	0	0	0	0	0	0	0	0	0	0	0	0	0	0	0	0	0	0	0	0	0	0	0	0	0	0	0	0	0	0	0
353	新州占	0	0	0	0	0	0	0	0	0	0	0	0	0	0	0	0	0	0	0	0	0	0	0	0	0	2	0	0	0	0	0	0	0	0	0	0	0	0	0	0	0	0	2	0	0	0	0	0
354	铁秧快	0	0	0	0	0	0	0	0	0	0	0	0	2	0	0	0	0	0	0	2	0	2	0	2	2	2	2	2	2	0	2	2	0	0	2	0	0	0	0	0	0	0	0	0	2	0	0	2
355	番占种	2	2	2	0	2	0	2	2	2	0	2	2	2	0	2	2	0	2	0	2	0	2	2	0	2	2	0	2	2	0	2	2	0	2	2	2	0	2	2	2	0	2	2	0	0	0	0	0
356	香米	0	0	0	0	0	0	0	0	0	0	0	0	0	0	0	0	0	0	0	0	0	0	0	0	0	0	0	0	0	0	0	0	0	0	0	0	0	0	0	0	0	0	2	2	0	0	0	2
357	门教颖	0	0	0	0	0	0	2	0	0	0	0	0	0	0	0	0	0	0	0	0	0	0	0	0	0	0	0	0	0	0	2	0	0	0	0	2	0	0	0	2	0	0	0	0	2	0	0	2
358	长身红	2	2	2	0	2	0	2	2	2	0	2	2	2	0	2	2	0	2	0	2	0	2	2	0	2	2	0	2	2	0	2	2	0	2	2	2	0	2	2	2	0	2	2	0	0	2	0	0
359	白花	0	0	0	0	0	0	0	0	0	0	0	0	0	0	0	0	0	0	0	0	0	0	0	0	0	2	0	0	0	0	0	0	0	0	0	0	0	0	0	0	0	0	0	0	0	0	0	0
360	水粪旦	0	0	0	0	0	0	0	0	0	0	0	0	0	0	0	0	0	0	0	0	0	0	0	0	0	0	0	0	0	0	0	0	0	0	0	0	0	0	0	0	0	0	0	0	0	0	0	0
361	广西细米	0	0	0	0	0	0	0	0	0	0	0	0	0	0	0	0	0	0	0	0	0	0	0	0	0	0	0	0	0	0	0	0	0	0	0	0	0	0	0	0	0	0	0	0	0	0	0	0
362	大粒早熟	2	2	2	0	2	0	2	2	2	0	2	2	2	0	2	2	0	2	0	2	0	2	2	0	2	2	0	2	2	0	2	2	0	2	2	2	0	2	2	2	0	2	2	0	0	2	0	0
363	大白早	0	0	0	0	0	0	0	0	0	0	0	0	0	0	0	0	0	0	0	0	0	0	0	0	0	0	0	0	0	0	0	0	0	0	0	0	0	0	0	0	0	0	0	0	0	0	0	0
364	勿仔早	0	0	0	0	0	0	0	0	0	0	0	0	0	0	0	0	0	0	0	0	0	0	0	0	0	0	0	0	0	0	0	0	0	0	0	0	0	0	0	0	0	0	0	0	0	0	0	0
365	咸水占	0	0	0	0	0	0	0	0	0	0	0	0	0	0	0	0	0	0	0	0	0	0	0	0	0	2	0	0	0	0	0	0	0	0	0	0	0	0	0	0	0	0	0	0	0	0	0	0
366	襟得早	0	0	0	0	0	0	0	0	0	0	0	0	0	0	0	0	0	0	0	0	0	0	0	0	0	0	0	0	0	0	0	0	0	0	0	0	0	0	0	0	0	0	0	0	0	0	0	0
367	塔颈糯	0	0	0	0	0	0	0	0	0	0	0	0	0	0	0	0	0	0	0	0	0	0	0	0	0	0	0	0	0	0	0	0	0	0	0	0	0	0	0	0	0	0	0	0	0	0	0	0
368	旱稻	2	2	2	2	2	2	2	2	2	2	2	2	2	2	2	2	2	2	2	2	2	2	0	2	2	2	2	2	2	2	2	2	2	2	2	2	2	0	2	2	2	2	2	2	0	2	2	2
369	勾仔占	2	2	2	0	2	0	2	2	2	0	2	2	2	0	2	2	0	2	2	2	0	2	2	0	2	2	0	2	2	0	2	2	0	2	2	2	2	2	2	2	0	2	2	2	0	0	0	2
370	早禾白壳	2	2	2	0	2	0	2	2	2	0	2	2	2	0	2	2	0	2	0	2	0	2	2	0	2	2	0	2	2	0	2	2	0	2	2	2	0	2	2	2	0	2	2	0	0	0	0	0
371	大剑麻	0	0	0	0	0	0	0	0	0	0	0	0	0	0	0	0	0	0	0	0	0	0	0	0	0	0	0	0	0	0	0	0	0	0	0	0	0	0	0	0	0	0	0	0	0	0	0	0
372	早白仔	0	0	0	0	0	0	0	0	0	0	0	0	0	0	0	0	0	0	0	0	0	0	0	0	0	0	0	0	0	0	0	0	0	0	0	0	0	0	0	0	0	0	0	0	0	0	0	0
373	黑糯	0	0	0	0	0	0	0	0	0	0	0	0	0	0	0	0	0	0	0	0	0	0	0	0	0	0	0	0	0	0	0	0	0	0	0	0	0	0	0	0	0	0	0	0	0	0	0	0
374	麻壳占	0	0	0	0	0	0	0	0	0	0	0	0	0	0	0	0	0	0	0	0	0	0	0	0	0	0	0	0	0	0	0	0	0	0	0	0	0	0	0	0	0	0	0	0	0	0	0	0
375	龙川海禾	2	0	2	0	0	0	0	2	2	0	2	0	2	0	0	0	0	0	0	2	0	2	0	2	2	2	2	2	2	0	2	2	0	0	2	0	0	0	0	0	0	0	0	0	2	0	0	2
376	叶下长	0	0	0	0	0	0	0	0	0	0	0	0	0	0	0	0	0	0	0	0	0	0	0	0	0	0	0	0	0	0	0	0	0	0	0	0	0	0	0	0	0	0	0	0	0	0	0	0
377	龙牙仔	2	2	2	0	2	0	2	2	2	0	2	2	2	0	2	2	0	2	0	2	0	2	2	0	2	2	0	2	2	0	2	2	0	2	2	2	0	2	2	2	0	2	2	0	0	0	0	0
378	川早	0	0	0	0	0	0	0	0	0	0	0	0	0	0	0	0	0	0	0	0	0	0	0	0	0	0	0	0	0	0	0	0	0	0	0	0	0	0	0	0	0	0	0	0	0	0	0	0
379	1坑早	0	0	0	0	0	0	0	0	0	0	0	0	0	0	0	0	0	0	0	0	0	0	0	0	0	2	0	0	0	0	0	0	0	0	0	0	0	0	0	0	0	0	0	0	0	0	0	0
380	JAMIR::IRGC 117765	2	0	2	0	0	0	2	0	2	0	2	0	2	0	0	2	0	0	0	2	0	0	0	0	2	0	0	2	0	0	2	0	0	0	2	2	0	0	0	2	0	2	0	0	2	0	2	0
381	KALIBORO::IRGC 121006	0	0	0	0	0	0	2	0	0	0	0	0	0	0	0	0	0	0	0	0	0	0	0	0	0	0	0	0	0	0	2	0	0	0	0	2	0	0	0	2	0	0	0	0	2	0	0	2
382	UCP 122::IRGC 8794	2	0	2	0	0	0	2	0	2	0	2	0	2	0	0	2	0	0	0	2	0	0	0	0	2	0	0	2	0	0	2	0	0	0	2	2	0	0	0	2	0	2	0	0	2	0	2	0
383	UCP 122::IRGC 127871	2	0	2	0	0	0	2	0	2	0	2	0	2	0	0	2	0	0	0	2	0	0	0	0	2	0	0	2	0	0	2	0	0	0	2	2	0	0	0	2	0	2	0	0	2	0	2	0
384	KALIBORO 2-2::IRGC 29353	0	0	0	0	0	0	2	0	0	0	0	0	0	0	0	0	0	0	0	0	0	0	0	0	0	0	0	0	0	0	2	0	0	0	0	2	0	0	0	2	0	0	0	0	2	0	0	2
385	KALIBORO 26::IRGC 29355	0	0	0	0	0	0	2	0	0	0	0	0	0	0	0	0	0	0	0	0	0	0	0	0	0	0	0	0	0	0	2	0	0	0	0	2	0	0	0	2	0	0	0	0	2	0	0	2
386	KALIBORO 41::IRGC 29356	0	0	0	0	0	0	2	0	0	0	0	0	0	0	0	0	0	0	0	0	0	0	0	0	0	0	0	0	0	0	2	0	0	0	0	2	0	0	0	2	0	0	0	0	2	0	0	2
387	KALIBORO 80-3::IRGC 29358	0	0	0	0	0	0	2	0	0	0	0	0	0	0	0	0	0	0	0	0	0	0	0	0	0	0	0	0	0	0	2	0	0	0	0	2	0	0	0	2	0	0	0	0	2	0	0	2
388	KALIBORO 138-2::IRGC 29361	0	0	0	0	0	0	2	0	0	0	0	0	0	0	0	0	0	0	0	0	0	0	0	0	0	0	0	0	0	0	2	0	0	0	0	2	0	0	0	2	0	0	0	0	2	0	0	2
389	KALIBORO 704::IRGC 29368	0	0	0	0	0	0	2	0	0	0	0	0	0	0	0	0	0	0	0	0	0	0	0	0	0	0	0	0	0	0	2	0	0	0	0	2	0	0	0	2	0	0	0	0	2	0	0	2
390	CIGEULIS	0	0	0	0	0	0	0	0	0	0	0	0	0	0	0	0	0	0	0	0	0	0	0	0	0	0	0	0	0	0	0	0	0	0	0	0	0	0	0	0	0	0	0	0	0	0	0	0
391	CIHERANG-SUBI	0	0	0	0	0	0	0	0	0	0	0	0	0	0	0	0	0	0	0	0	0	0	0	0	0	2	0	0	0	0	0	0	0	0	0	0	0	0	0	0	0	0	0	0	0	0	0	0
392	IR26	0	0	0	0	0	0	0	0	0	0	0	0	0	0	0	0	0	0	0	0	0	0	0	0	0	0	0	0	0	0	0	0	0	0	0	0	0	0	0	0	0	0	0	0	0	0	0	0
393	IR36	0	0	0	0	0	0	0	0	0	0	0	0	0	0	0	0	0	0	0	0	0	0	0	0	0	0	0	0	0	0	0	0	0	0	0	0	0	0	0	0	0	0	0	0	0	0	0	0
394	IR70	0	0	0	0	0	0	0	0	0	0	0	0	0	0	0	0	0	0	0	0	0	0	0	0	0	0	0	0	0	0	0	0	0	0	0	0	0	0	0	0	0	0	0	0	0	0	0	0
395	IRRI123	0	0	0	0	0	0	0	0	0	0	0	0	0	0	0	0	0	0	0	0	0	0	0	0	0	0	0	0	0	0	0	0	0	0	0	0	0	0	0	0	0	0	0	0	0	0	0	0
396	IRRI141	0	0	0	0	0	0	0	0	0	0	0	0	0	0	0	0	0	0	0	0	0	0	0	0	0	0	0	0	0	0	0	0	0	0	0	0	0	0	0	0	0	0	0	0	0	0	0	0
397	IRRI154	0	0	0	0	0	0	0	0	0	0	0	0	0	0	0	0	0	0	0	0	0	0	0	0	0	0	0	0	0	0	0	0	0	0	0	0	0	0	0	0	0	0	0	0	0	0	0	0
398	OM5629	0	0	0	0	0	0	0	0	0	0	0	0	0	0	0	0	0	0	0	0	0	0	0	0	0	0	0	0	0	0	0	0	0	0	0	0	0	0	0	0	0	0	0	0	0	0	0	0
399	Saltolsinthwelatt	0	0	0	0	0	0	0	0	0	0	0	0	0	0	0	0	0	0	0	0	0	0	0	0	0	0	0	0	0	0	0	0	0	0	0	0	0	0	0	0	0	0	0	0	0	0	0	0
400	PSB-RC6	0	0	0	0	0	0	0	0	0	0	0	0	0	0	0	0	0	0	0	0	0	0	0	0	0	0	0	0	0	0	0	0	0	0	0	0	0	0	0	0	0	0	0	0	0	0	0	0
401	PSB-RC8	0	0	0	0	0	0	0	0	0	0	0	0	0	0	0	0	0	0	0	0	0	0	0	0	0	0	0	0	0	0	0	0	0	0	0	0	0	0	0	0	0	0	0	0	0	0	0	0
402	PSB-RC32	0	0	0	0	0	0	0	0	0	0	0	0	0	0	0	0	0	0	0	0	0	0	0	0	0	0	0	0	0	0	0	0	0	0	0	0	0	0	0	0	0	0	0	0	0	0	0	0
[truncated: 5,000 more columns]
